# Supplementary material for: Functional annotation of variants of the BRCA2 gene via locally haploid human pluripotent stem cells
Source: Nat Biomed Eng. 2023 Jul 24;8(2):165–76. doi: 10.1038/s41551-023-01065-7 (PMC10878975; doi:10.1038/s41551-023-01065-7)
Supplement: Supplementary file 3 — Custom Python code used in the mutation tiling experiments. [file 41551_2023_1065_MOESM3_ESM.txt]

# -*- coding: utf-8 -*-
"""
Created on Tue Jun 14 02:34:59 2022

@author: Rebecca
"""
#Imports
import os
import pyarrow as pa
import pyarrow.csv as csv
import pandas as pd
from zipfile import *
import matplotlib.pyplot as plt
import matplotlib as mpl
import numpy as np
import re
import seaborn as sb
from time import process_time as pt
from tqdm import tqdm
from Bio.Seq import Seq
from Bio import pairwise2


# Custom Functions
def validate_subs(cutsite, aligned, ref):
    mismatch = [i for i in range(0,len(al)) if aligned[i] != ref[i]]
    m = "_".join(map(str,mismatch))
    j = "_".join(map(str,mismatch))
    if m == "":
        return j,aligned,"","",""
    else:
        if "_" in m:
            m = list(map(int, m.split('_')))
        else:
            m = [int(m)]
        #adjust cutsite values if there's an insertion which shifts things over
        cutsite = potential_cutsite_idx.copy()
        if "-" in ref:
            ins_idx = [k.start() for k in re.finditer("-", ref)]
            for val in ins_idx:
                counter = -1
                for cut in cutsite:
                    counter = counter +1
                    if val < cut:
                        cutsite[counter] = cut +1
        # group into consecutiveish (within 2bp) stretches to consider as one gene editing event
        i1 = 0
        rels = []
        while i1 < len(m):
            i2 = i1
            while i2 < len(m)-1 and ( (m[i2+1] == (m[i2]+1)) or (m[i2+1] == (m[i2]+2))):
                i2 = 1 + i2
            rels.append(list(range(m[i1],m[i2]+1)))
            i1 = i2+1
        # check if each stretch is within a cutsite window
        real = []
        for r in rels:
            for i in r:
                if (i in cutsite) or (i-1 in cutsite) or (i-2 in cutsite) or (i +1 in cutsite) or (i +2 in cutsite):
                    real.append(r)
                    break     
        # tag each mutation that is within a cutsite window with what it is
        subs = []
        ins =[]
        dels = []
        # check number of potentially real subs
        if len(real) == 0:
            return j,ref,"","",""
        elif len(real) > 1:
            return j,"More than one unqiue sgRNA","","",""
        else:
            edited = aligned
            PCR_error =  list(set(m).symmetric_difference(set(real[0])))
            if len(PCR_error) > 0:
                for i in PCR_error:
                    edited = edited[:i] + ref[i] + edited[i+1:]   
            for i in real[0]:
                if (edited[i] != "-")  & (ref[i] == "-") & (ref[i] != edited[i]):
                    ins.append(i)
                elif (edited[i]  != "-") & (ref[i] != "-") & (ref[i] != edited[i]):
                    subs.append(i)
                elif (edited[i] == "-")  & (ref[i] != "-") & (ref[i] != edited[i]):
                    dels.append(i)
            return j, edited,"_".join(map(str,subs)), "_".join(map(str,ins)),"_".join(map(str,dels))
def translated_contextually(al, splice_start_status, splice_end_status, rel_frame,first2ntnext):
    if splice_start_status == -1:
        return "False"
    elif splice_end_status == -1:
        return "False"
    else:
        if (len(end_splice) > 0) and (len(start_splice) >0):
            s = al[al.find(start_splice)+3+frame:al.find(end_splice)+3]
        elif (len(start_splice) >0) and (len(end_splice) == 0):
            s = al[al.find(start_splice)+3+frame:]
        elif (len(end_splice) >0) and (len(start_splice) == 0):
            if DNA_Codons[exon_seq[-3:]] == "_":
                s = al[frame:]
            else:
                s = al[frame:al.find(end_splice)+3]
        else:
            print("error in defining end and start of exon to define wt allele")                                                               
        
        if (len(first2ntnext) >0):
            if len(s) % 3 == 0:
                rel_seq = Seq(s)
            elif len(s) % 3 == 1:
                rel_seq = Seq(s+first2ntnext)
            elif len(s) % 3 == 2:
                rel_seq = Seq(s+first2ntnext[0])
        else:
            if len(s) % 3 == 0:
                rel_seq = Seq(s)
            elif len(s) % 3 == 1:
                rel_seq = Seq(s[:-1])
            elif len(s) % 3 == 2:
                rel_seq = Seq(s[:-2])
        rel_prot = str(rel_seq.translate(stop_symbol = "_"))
        if "_" in rel_prot:
            rel_prot = rel_prot[:rel_prot.find("_")+1]
        if len(rel_prot) > 0:
            return rel_prot
        else:
            print(al)
            print(s)
            print(rel_seq)
            print(rel_prot)
            print(splice_start_status)
            print(splice_end_status)
            exit               
def align_translated_seq(al_t, wt_prot_seq):
    if al_t != False:
        if len(al_t) >0:
            a = (list(pairwise2.align.globalmx(al_t,wt_prot_seq, 2,1,one_alignment_only = True)))[0][0]
            return a
        else:
            return False
    else:
        return False  
def fix_length(seq,longest):
    if seq != False:
        if len(seq) < longest:
            seq = seq + "-"*int((longest -len(seq)))
            return seq
        else:
            return seq
    else:
        return False   
def end_splice_site(start_pos, splice_nt, al):
    if start_pos == -1:
        return -1
    
    else:
        tentative = al.find(splice_nt)
        if tentative > start_pos:
            return tentative
        elif tentative == -1:
            return -1
        else:
            tentative = al.find(splice_nt, tentative+len(splice_nt))
            if tentative == -1:
                return -1
            elif tentative > start_pos:
                return tentative
            else: 
                tentative = al.find(splice_nt, tentative + len(splice_nt))
                if tentative == -1:
                    return -1
                elif tentative > start_pos:
                    return tentative
                else:
                    print("error")
                    exit      
def type_chooser(N):
    for dtype in [np.uint8, np.uint16, np.uint32, np.uint64]:
        if N <= dtype(-1):
            return dtype
    raise Exception('{} is really big!'.format(N))
def rev_comp(s):
    complement = {'A': 'T', 'C': 'G', 'G': 'C', 'T': 'A'}
    reverse_complement = "".join(complement.get(base, base) for base in reversed(s))
    return reverse_complement
def sgFinder(seq):
    if seq in wt:
        return [wt.find(seq) +16, wt.find(seq) +17]
    else:
        seq = rev_comp(seq)
        return [wt.find(seq) +2, wt.find(seq) +3]
def d3_calc(ins,dels):
    if ins == "":
        ins = []
    elif "_" not in ins:
        ins = [int(ins)]
    else: 
        ins =  list(map(int, ins.split('_')))
    
    if dels == "":
        dels = []
    elif "_" not in dels:
        dels = [int(dels)]
    else:
        dels =  list(map(int, dels.split('_')))
    
    if len(ins) == 0 and len(dels) == 0:
        return True
    elif (len(ins) - len(dels)) %3 ==0:
        return True
    else:
        return False

#Dictionaries
DNA_Codons = {
    "GCT": "A", "GCC": "A", "GCA": "A", "GCG": "A",
    "TGT": "C", "TGC": "C",
    "GAT": "D", "GAC": "D",
    "GAA": "E", "GAG": "E",
    "TTT": "F", "TTC": "F",
    "GGT": "G", "GGC": "G", "GGA": "G", "GGG": "G",
    "CAT": "H", "CAC": "H",
    "ATA": "I", "ATT": "I", "ATC": "I",
    "AAA": "K", "AAG": "K",
    "TTA": "L", "TTG": "L", "CTT": "L", "CTC": "L", "CTA": "L", "CTG": "L",
    "ATG": "M",
    "AAT": "N", "AAC": "N",
    "CCT": "P", "CCC": "P", "CCA": "P", "CCG": "P",
    "CAA": "Q", "CAG": "Q",
    "CGT": "R", "CGC": "R", "CGA": "R", "CGG": "R", "AGA": "R", "AGG": "R",
    "TCT": "S", "TCC": "S", "TCA": "S", "TCG": "S", "AGT": "S", "AGC": "S",
    "ACT": "T", "ACC": "T", "ACA": "T", "ACG": "T",
    "GTT": "V", "GTC": "V", "GTA": "V", "GTG": "V",
    "TGG": "W",
    "TAT": "Y", "TAC": "Y",
    "TAA": "_", "TAG": "_", "TGA": "_"
    
}
aa_list = ["-"]+(list(((set(list(DNA_Codons.values()))))))
aa_vis_dic = {key:value for key,value in zip(aa_list,list(range(0,len(aa_list))))}

#Settings
DEBUG = True
EXPORT = True
TIMEIT = True
MEMORYSAVER = True
pd.set_option('display.max_columns', 1000)
pd.set_option('display.max_rows', 1000)
pd.set_option('display.max_colwidth', 300)
tqdm.pandas()
if DEBUG:
    date = "0910222"
else:
    date = str(input("What is today's date in MMDDYYYY format?"))


#Code Start
print("For Master Key Uploading and processing...")
Master_Path = (r"F:\\")
os.chdir(Master_Path)
sgRNA_file = pd.read_excel(r"F:\sgRNA_list.xlsx")
Master_Key = pd.read_excel(r"F:\Master_Key.xlsx").iloc[5:,:]


meta_data = pd.DataFrame()
counter = -1

# Extract info from master_key to get running parameters for each of the following:
for index, row in Master_Key.iterrows():
    
    # fixing partial codons 
    exon_num = (row["ExonNum"])
    last2ntprev = row["last_2nt_from_prev_exon"]
    if type(last2ntprev) != str:
        last2ntprev = ""
    else:
        last2ntprev = last2ntprev.upper()
    first2ntnext = row["first_2nt_from_next_exon"]
    if type(first2ntnext) != str:
        first2ntnext = ""
    else:
        first2ntnext = first2ntnext.upper()
        
    amplicon_within_exon = (row["amplicon_num_exon"])
    
    # Which sgRNA were used in these files
    sgRNA_df = sgRNA_file.copy()
    sgRNA_df = sgRNA_df[(sgRNA_df["Exon"] == exon_num) & (sgRNA_df["amplicon_num_exon"] == amplicon_within_exon)]
    directory_path = row[0]
    if DEBUG:
        directory_path = directory_path.replace("D","F",1)
    
    # Which normalization pipeline to use
    Drug_week = row[1]
    
    # Is there a SNP allele?
    wt_seq_2nd_allele = str(row[4]).upper()
    wt_seq = row[2].upper()
    SNP = row[3]
    
    # What is the WT Exon sequence found in this amplicon?
    exon_seq = row[5].upper()
    exon_seq =exon_seq.upper()
    frame = row["Frame"]
    if frame == 1:
        frame = 2
    elif frame == 2:
        frame = 1

    if type(row["ExonStart_Splice"]) == str:
        start_splice = row["ExonStart_Splice"].upper()
    else:
        start_splice = ""
    if type(row["ExonEnd_Splice"]) == str:
        end_splice = row["ExonEnd_Splice"].upper()
    else:
        end_splice = ""
    
    # What are the thresholds?
    percnum = row[6]
    percnum_threshold = row[7]
    mock_num = int(row[13])
    
    # How much to trim from left and right of reads
    trim_from_left = row[8]
    trim_from_right = row[9]*(-1)

    # Title and subDirectory Path info
    Title = date+"_"+ row[10]
    to_add_to_fig_names = str(Drug_week)+"_"

    # Sublegend directories that tell you which CRISPResso files are relevant for these settings
    legend_file = row[12]
    if DEBUG:
        legend_file = legend_file.replace("D","F",1)
    
    # Make a directory to output out all relevant files into
    output_directory_path =  Master_Path+ Title
    if os.path.isdir(output_directory_path) == False:
        os.mkdir(output_directory_path)


    if Drug_week == "Week":
        print(Title)
        print("Loading up wt sequence...")    
        #wt alleles
        wt_seq = wt_seq[trim_from_left:trim_from_right]
        if SNP == "Yes":
            if wt_seq_2nd_allele[trim_from_left:trim_from_right] != wt_seq:
                wt_seq_2nd = wt_seq_2nd_allele[trim_from_left:trim_from_right]
                snp_idx = [i for i in range(len(wt_seq)) if wt_seq[i] != wt_seq_2nd[i]]
                snp_id = snp_idx[0]
        t0 = pt()

        print("Loading up legend....") # may need to be more flexible for different file names
        legend = pd.read_excel(legend_file, header = [0,1], index_col = [0] )
        legend = legend.unstack(level = -1).reset_index()
        legend.columns = ["Cell Line", "Week", "Replicate", "File Name"]
        # By Cell type, by drug, then replicate
        for index, row in legend.iterrows():
            if row["Week"] == "0":
                legend.at[index, "Week"] = 0
        legend = legend.sort_values(by=["Cell Line","Week", "Replicate"])
        legend.to_csv(output_directory_path+ "\\legend.csv")

        print("Adding tech rep column to legend...")
        dflist2 =[]
        dflist2.append(legend)
        counter = int(0)
        for index, row in legend.iterrows():
            counter = counter +1
            legend.at[index, "TechRepLabel"] = counter
            if "&" in row["File Name"]:
                counter = counter +1 
                m = row["File Name"].split("&")
                k = []
                for i in m:
                    i = str(i).replace(" ","")
                    k.append(i)
                dflist1 =[]
                for l in k:
                    d = {"Cell Line": row["Cell Line"], "File Name": l, "Week": row["Week"], "Replicate": row["Replicate"], "TechRepLabel": counter}
                    dfl = pd.DataFrame(d, index = [0])
                    dflist1.append(dfl)
                spl = pd.concat(dflist1, ignore_index = True)
                dflist2.append(spl)
        
        legend = pd.concat(dflist2, ignore_index = True)
        #separate each tech rep into its own row
        legend = legend[legend["File Name"].str.contains("&") == False].reset_index(drop=True)
        legend = legend.sort_values(by=["Cell Line","Week", "Replicate"]).reset_index(drop=True)
        col_order_list = legend["File Name"].tolist()
        legend["ylabel"] = col_order_list
        if DEBUG:
            #Rename files to something a bit easier
            if "27" in Title:
                for col in col_order_list:
                    new_col = col[12:]+"_"+str(percnum)+"Reads"
                    col_order_list[(col_order_list.index(col))] = new_col
            else: 
                for col in col_order_list:
                    new_col = col[9:]+"_"+str(percnum)+"Reads"
                    col_order_list[(col_order_list.index(col))] = new_col
            legend["ylabel"] = col_order_list
        # Create a list of files that excludes all but one from each set of technical replicates
        tr = legend.copy()
        tr_unique = tr.drop_duplicates(subset = 'TechRepLabel', keep = "first")
        col_order_list1 = tr_unique["ylabel"].to_list()
            


        print("Extracting info from CRISPResso Folders...")
        os.chdir(directory_path)
        Crispresso_output_folder_list = []
        for file in os.listdir(directory_path):
            if str(file[14:]) in legend.values:
                Crispresso_output_folder_list.append(file)
        ti = pt()
        Crispresso_output_folder_list = sorted(Crispresso_output_folder_list)
        file_name_list = []
        total_reads_in_file = []
        df_list =[]

        for i in Crispresso_output_folder_list:
            tk = pt()
            if DEBUG:
                if "27" in Title:
                    if i[-2] == "_":
                        file_name = i[26:]
                    else: 
                        file_name = i[26:]
                else:
                    if i[-2] == "_":
                        file_name = i[23:]
                    else: 
                        file_name = i[23:]
            else:
                file_name = i[14:]
            
            #make path for individual file
            subpath = output_directory_path + "\\" + file_name
            if os.path.isdir(subpath) == False:
                os.mkdir(subpath)
            
            file_name_list.append(file_name)
            new_directory_path = directory_path +"\\" + i
            
            new_directory_path1 = new_directory_path + r'\Alleles_frequency_table.zip'
            zip_file = new_directory_path1
            if os.path.exists(new_directory_path1):
                with ZipFile(zip_file, 'r') as zf:
                    if TIMEIT:
                        print("Time elapsed for " + file_name + "......")
                        t0 = pt()
                    zf.extractall(new_directory_path)
                    parse_options = csv.ParseOptions(delimiter="\t")
                    df2 = csv.read_csv(new_directory_path + '\Alleles_frequency_table.txt',parse_options=parse_options).to_pandas()
                    df2 = df2.drop(["n_deleted","Read_Status","n_inserted","n_mutated","%Reads","Reference_Name"], axis = 1)
                    df2 = df2.rename(columns={(str(percnum)+"Reads"):(file_name+"_"+str(percnum)+"Reads"), "Aligned_Sequence":"Aligned_Sequence_untrimmed", "Reference_Sequence":"Reference_Sequence_untrimmed"})         

                    ta = pt()
                    if TIMEIT:
                          print("")
                          print("Read extraction:")
                          print(str(ta-t0) + " seconds")
                    
                    # get total read counts
                    total_reads = (df2[file_name+"_"+str(percnum)+"Reads"].sum())
                    total_reads_in_file.append(total_reads)
                    
                    # trim reads
                    df2["Aligned_Sequence"] = df2["Aligned_Sequence_untrimmed"].str[trim_from_left:trim_from_right]
                    df2["Reference_Sequence"] = df2["Reference_Sequence_untrimmed"].str[trim_from_left:trim_from_right]
                    
                    # get wt amino acid sequence
                    df3 = df2.copy()
                    al = df3[df3["Aligned_Sequence"] == df3["Reference_Sequence"]].iloc[0,4]
                    if (len(end_splice) > 0) and (len(start_splice) >0):
                        s = al[al.find(start_splice)+3+frame:al.find(end_splice)+3]
                    elif (len(start_splice) >0) and (len(end_splice) == 0):
                        s = al[al.find(start_splice)+3+frame:]
                    elif (len(end_splice) >0) and (len(start_splice) == 0):
                        if DNA_Codons[exon_seq[-3:]] == "_":
                            s = al[frame:]
                        else:
                            s = al[frame:al.find(end_splice)+3]
                    else:
                        print("error in defining end and start of exon to define wt allele")                                                               
                    if (len(first2ntnext) >0):
                        if len(s) % 3 == 0:
                            rel_seq = Seq(s)
                        elif len(s) % 3 == 1:
                            rel_seq = Seq(s+first2ntnext)
                        elif len(s) % 3 == 2:
                            rel_seq = Seq(s+first2ntnext[0])
                    else:
                        if len(s) % 3 == 0:
                            rel_seq = Seq(s)
                        elif len(s) % 3 == 1:
                            rel_seq = Seq(s[:-1])
                        elif len(s) % 3 == 2:
                            rel_seq = Seq(s[:-2])
                    wt_aa = str(rel_seq.translate(stop_symbol = "_"))
                    if "_" in wt_aa:
                        wt_aa = wt_aa[:wt_aa.find("_")+1]
                    # # for wt allele, go through and find where the nt idx left and right of all the relevant sgRNA would be
                    # wt = al
                    # sgRNA_df["cutsite_idx"] = sgRNA_df.apply(lambda x: sgFinder(x['sgRNA_seq']), axis =1)
                    # potential_cutsite_idx = []
                    # for x in sgRNA_df["cutsite_idx"].to_list():
                    #     for i in x:
                    #         potential_cutsite_idx.append(i)
                    #         potential_cutsite_idx = list(set(potential_cutsite_idx))
     
                    # # go through allelels, and first identify potential cut site, then which subs are within 2bp of a potential cut site
                    # t1 = pt()
                    # df2["mismatch_idx"],df2["Aligned_Sequence_PCR_Error_fixed"], df2['sub_idx'],  df2['ins_idx'] , df2["del_idx"] = zip(*(df2.apply(lambda x: validate_subs(potential_cutsite_idx, x["Aligned_Sequence"], x["Reference_Sequence"]), axis =1)))
                    # df2["delta3"] = df2.apply(lambda x: d3_calc(x["ins_idx"],x["del_idx"]), axis =1 )
                    # if EXPORT:
                    #     df2t = pa.Table.from_pandas(df2)
                    #     csv.write_csv(df2t, subpath + "\\PCRerrorcorrection_mutID.csv")
                    # t2 = pt()
                    # if TIMEIT:
                    #     print("")
                    #     print("Mismatch ID and classification:")
                    #     print(str(t2-t1)+" seconds")
 
                    # # Tag double sgRNA cutsites
                    # t5 = pt()
                    # df2["Double mutation sites"] = df2["Aligned_Sequence_PCR_Error_fixed"].str.len() < 40
                    # if EXPORT:
                    #     df2t = pa.Table.from_pandas(df2)
                    #     csv.write_csv(df2t, subpath + "\\PCRerrorcorrection_mutID_multitag.csv" )
                    # t6 = pt()
                    # if TIMEIT:
                    #     print("")
                    #     print("Filtering out double sgRNA events:")
                    #     print(str(t6-t5) + " seconds")
                         
                     
                    # #find if splicing junctions are intact , and translate when possible  
                    # t9 = pt()
                    # df2["Aligned_Sequence_PCR_Error_fixed_no_hyphens"] = df2["Aligned_Sequence_PCR_Error_fixed"].str.replace("-","")
                    # if len(start_splice) > 0:
                    #     df2['intact_splice_start'] = df2["Aligned_Sequence_PCR_Error_fixed_no_hyphens"].str.find(start_splice)
                    # else:
                    #     df2['intact_splice_start'] = 0
                    # if len(end_splice) > 0:
                    #     df2['intact_splice_end'] = df2.apply(lambda x: end_splice_site(x["intact_splice_start"], end_splice, x["Aligned_Sequence_PCR_Error_fixed_no_hyphens"]), axis =1)
                    # else:
                    #     df2["intact_splice_end"] = 0
                    
                    # df2["translated_where_possible"] = df2.apply(lambda x: translated_contextually(x["Aligned_Sequence_PCR_Error_fixed_no_hyphens"], x["intact_splice_start"], x["intact_splice_end"], frame,first2ntnext), axis =1)                  

                    # if EXPORT:
                    #     df2t = pa.Table.from_pandas(df2)
                    #     csv.write_csv(df2t, subpath + "\\PCRerrorcorrection_mutID_multitag_splice_translate.csv" )
                    
                    # if MEMORYSAVER:
                    #     if EXPORT:
                    #         df3 = df2.copy()
                    #         df3 = df3.drop(['Aligned_Sequence_untrimmed', 'Reference_Sequence_untrimmed',
                    #                 'Aligned_Sequence', 'Reference_Sequence',
                    #                 'mismatch_idx', 'Aligned_Sequence_PCR_Error_fixed', 'sub_idx',
                    #                 'ins_idx', 'del_idx', 'delta3', 'Double mutation sites',
                    #                 'Aligned_Sequence_PCR_Error_fixed_no_hyphens', 'intact_splice_start',
                    #                 'intact_splice_end'], axis = 1)
                    #         df3t = pa.Table.from_pandas(df3)
                    #         csv.write_csv(df3t, subpath + "\\memorysaver.csv")
                    #         del df2  
                    # else:
                    #     df_list.append(df2)
                    # t10 = pt()
                    # if TIMEIT:
                    #     print("")
                    #     print("Determining splice junction status and translating when possible:")
                    #     print(str(t10-t9) + " seconds")

                    # t13 = pt()
                    # if TIMEIT:
                    #     print("")
                    #     print("Time elapsed for all relevant files:") 
                    #     print(str((t13-ti)/60) + " minutes")
                    
                                        
                    print("-------------------")
                    
        
        print("Combining into one big dataframe, grouped together if [ all column values from column titles without 'Reads' in it] are identical" )
        # if MEMORYSAVER:
        #     df_list = []
        #     for i in Crispresso_output_folder_list:
        #         tk = pt()
        #         if "27" in Title:
        #             if i[-2] == "_":
        #                 file_name = i[26:]
        #             else: 
        #                 file_name = i[26:]
        #         else:
        #             if i[-2] == "_":
        #                 file_name = i[23:]
        #             else: 
        #                 file_name = i[23:]
                
        #         #make path for individual file
        #         subpath = output_directory_path + "\\" + file_name + "\\memorysaver.csv"
        #         d = csv.read_csv(subpath).to_pandas()
        #         df_list.append(d)
        #     combined_df = pd.concat(df_list, ignore_index = True)
        # else:
        #     combined_df = pd.concat(df_list,ignore_index = True)
            
        # cols = [i for i in combined_df.columns if "Reads" not in i]
        # combined_df = combined_df.groupby(cols).sum().reset_index()
        # cols = [i for i in combined_df.columns if "Reads" in i]
        # for col in cols:
        #     type_to_use = type_chooser(combined_df[col].max())
        #     combined_df[col] = combined_df[col].astype(type_to_use)
        # if EXPORT:
        #     combined_dft = pa.Table.from_pandas(combined_df)
        #     csv.write_csv(combined_dft, output_directory_path+"\\1_combined.csv")   
        
        if DEBUG:
            combined_df = csv.read_csv(output_directory_path+"\\1_combined.csv").to_pandas()
            df_reads_info = csv.read_csv( output_directory_path+"\\df_reads_info.csv").to_pandas()
        
        if MEMORYSAVER == False:
            #alltogethernow file
            alltognow = combined_df.copy(deep= True)
            c = [i for i in alltognow.columns if "Reads" in i]
            d = ["pre_translated_collapse_" + i for i in c]
            e = dict(zip(c,d))
            alltognow = alltognow.rename(columns = e)

        
        print("Collapsing along translated allele....")
        cols = [i for i in combined_df.columns if "Reads" not in i]
        cols.remove('translated_where_possible')
        combined_df = combined_df.drop(cols, axis =1)
        combined_df = combined_df.groupby('translated_where_possible').sum().reset_index()
        
        if MEMORYSAVER == False:
            #alltogethernow file, adding what the actual collapsed value is 
            alltognow = (alltognow.join(combined_df.set_index('translated_where_possible'), on='translated_where_possible'))
            c = [i for i in alltognow.columns if ("Reads" in i) and ("pre_translated_collapse_" not in i)]
            d = ["post_translated_collapse_" + i for i in c]
            e = dict(zip(c,d))
            alltognow = alltognow.rename(columns = e)

        #Create read_tracker information
        # d = {"file": file_name_list, 
        #       "num_reads_in_file":total_reads_in_file}
        # df_reads_info = pd.DataFrame(d)
        if EXPORT:
            df_reads_infot = pa.Table.from_pandas(df_reads_info)
            csv.write_csv(df_reads_infot, output_directory_path+"\\df_reads_info.csv")
            # if MEMORYSAVER == False:
            #     alltognowt = pa.Table.from_pandas(alltognow)
            #     csv.write_csv(alltognowt,output_directory_path+"\\allpossibleinfo.csv")
            combined_dft = pa.Table.from_pandas(combined_df)
            csv.write_csv(combined_dft, output_directory_path+"\\2_combined_collapsed.csv")  

        print("Bringing together technical replicates...")
        for val in legend["TechRepLabel"].unique().tolist():
            first_col_name = (legend[legend["TechRepLabel"]==val])["ylabel"]
            if len(first_col_name) >1:
                #for working file
                all_col = []
                for v in first_col_name:
                    all_col.append(v)
                combined_df[all_col[0]] = combined_df[all_col].sum(axis=1)
                combined_df = combined_df.drop(all_col[1:], axis = 1)
                #for read statistics
                file_names = []
                first = []
                for f in first_col_name:
                    file_names.append(f[:-7])
                    if "_r" in f:
                        first.append(f[:-7])
                    elif f[-9] != "_":
                        first.append(f[:-7])
                if len(first) >1:
                    exit
                inds = df_reads_info.index[df_reads_info['file'].isin(file_names)]
                i = df_reads_info.index[df_reads_info["file"].isin(first)]
                if (df_reads_info.at[i[0],"file"]+("_#Reads")) in col_order_list1:  
                    df_reads_info.at[i[0],"Raw reads, tech reps summed:"] = df_reads_info["num_reads_in_file"][inds].sum()
            else:
                file_name = (first_col_name.to_list())[0]
                file_name = file_name[:-7]
                inds = df_reads_info.index[df_reads_info['file']== file_name]
                df_reads_info.at[inds[0],"Raw reads, tech reps summed:"] = df_reads_info["num_reads_in_file"][inds[0]].sum()       
        for col in combined_df.columns[1:]:
            file = col[:-7]
            ind = df_reads_info.index[df_reads_info['file'] == file]
            df_reads_info.at[ind[0], "sum mod reads after technical replicate collapse:"] = combined_df[col].sum()
        
        if EXPORT:
            df_reads_info_t = pa.Table.from_pandas(df_reads_info)
            csv.write_csv(df_reads_info_t,output_directory_path+"\\df_reads_info.csv")
            combined_dft = pa.Table.from_pandas(combined_df)
            csv.write_csv(combined_dft, output_directory_path+"\\2a_combined_collapsed_combined_technical_replicates.csv")
        
        if MEMORYSAVER == False:
            alltognow = (alltognow.join(combined_df.set_index('translated_where_possible'), on='translated_where_possible'))
            c = [i for i in alltognow.columns if ("Reads" in i) and ("pre" not in i) and ("post_translated_collapse_" not in i)]
            d = ["after_tech_collapse_" + i for i in c]
            e = dict(zip(c,d))
            alltognow = alltognow.rename(columns = e)
            
        

        print("Enforcing read thresholds such that only unique alleles which appear in at least one sample with >= percnum_threshold...")
        combined_df["sum_per_allele"] = combined_df[combined_df[combined_df.columns[1:].tolist()]>=percnum_threshold].count(axis=1)
        combined_df = combined_df[combined_df["sum_per_allele"] >= 1] 
        combined_df = combined_df.drop(["sum_per_allele"], axis = 1)
        if MEMORYSAVER == False:
            #alltogethernow file, adding a column to determine if allele row failed to meet threshold of at least percnum_threshold reads in at least one column
            possible_alleles = combined_df["translated_where_possible"].to_list()
            alltognow["Appeared_at_least_"+str(percnum_threshold)+"_times_in_one_sample"] = alltognow["translated_where_possible"].isin(possible_alleles)
        for col in combined_df.columns[1:]:
            file = col[:-7]
            ind = df_reads_info.index[df_reads_info['file'] == file]
            df_reads_info.at[ind[0], "after collapse and threshold enforcement"] = combined_df[col].sum()
        df_reads_info = df_reads_info.fillna(0).convert_dtypes()
       
        if EXPORT:
            df_reads_info_t = pa.Table.from_pandas(df_reads_info)
            csv.write_csv(df_reads_info_t,output_directory_path+"\\df_reads_info.csv")
            combined_dft = pa.Table.from_pandas(combined_df)
            csv.write_csv(combined_dft,output_directory_path+"\\3_combined_collapsed_after_threshold.csv")
            if MEMORYSAVER == False:
                alltognowt = pa.Table.from_pandas(alltognow)
                csv.write_csv(alltognowt,output_directory_path+"\\allpossibleinfo.csv")
                
       
        print("Filtering by keeping unique alleles which appear in Mock samples across all cell lines  at least mock_num times...")
        print(legend)
        first = legend[legend["Week"] == 0 ]
        first_ylabels = first["ylabel"].tolist()
        for lab in first_ylabels:
            if lab[-9] == "_":
                first_ylabels.remove(lab)
        combined_df["count"] = combined_df[combined_df[first_ylabels]>0].count(axis=1)
        combined_df = combined_df[combined_df["count"] >= mock_num]
        combined_df = combined_df.drop(["count"], axis = 1)
        combined_df = combined_df.reset_index(drop=True)
        combined_df = combined_df.convert_dtypes()
        for col in combined_df.columns[1:]:
            file = col[:-7]
            ind = df_reads_info.index[df_reads_info['file'] == file]
            df_reads_info.at[ind[0], "after filtering out alleles which don't appear in mock:"] = combined_df[col].sum()
        df_reads_info = df_reads_info.fillna(0).convert_dtypes()
        if MEMORYSAVER == False:
            #alltogethernow file, adding a column to determine if allele row failed to meet threshold of at least percnum_threshold reads in at least one column
            possible_alleles = combined_df["translated_where_possible"].to_list()
            alltognow["Appeared_in_all_week1"] = alltognow["translated_where_possible"].isin(possible_alleles)

        if EXPORT:
            df_reads_info_t = pa.Table.from_pandas(df_reads_info)
            csv.write_csv(df_reads_info_t, output_directory_path+"\\df_reads_info.csv")
            combined_dft = pa.Table.from_pandas(combined_df)
            csv.write_csv(combined_dft,output_directory_path+"\\4_combined_collapsed_after_threshold_and_week1.csv")
            if MEMORYSAVER == False:
                alltognowt = pa.Table.from_pandas(alltognow)
                csv.write_csv(alltognowt,output_directory_path+"\\allpossibleinfo.csv")
        
        print("Normalize relative to read count in relevant whole files...")
        for col in combined_df.columns[1:]:
            file = col[:-7]
            inds =  df_reads_info.index[df_reads_info['file'] == file].to_list()[0]
            combined_df[col] = combined_df[col]/df_reads_info.at[inds, "Raw reads, tech reps summed:"]
        if MEMORYSAVER == False:
            # #alltognow file, adding columns to show file read_count relative read values
            alltognow = (alltognow.join(combined_df.set_index('translated_where_possible'), on='translated_where_possible'))
            c = [i for i in alltognow.columns if ("Reads" in i) and ("pre" not in i) and ("post" not in i) and ("relative" not in i) and ("after_tech_collapse_" not in i) and("Appeared" not in i)]
            d = ["relative_to_num_reads_in_file_" + i for i in c]
            e = dict(zip(c,d))       
            alltognow = alltognow.rename(columns = e)
        if EXPORT:
            combined_dft = pa.Table.from_pandas(combined_df)
            csv.write_csv(combined_dft, output_directory_path+"\\5_Relative_to_file_read_count.csv")
            # if MEMORYSAVER == False:
            #     alltognowt = pa.Table.from_pandas(alltognow)
            #     csv.write_csv(alltognowt,output_directory_path+"\\allpossibleinfo.csv")  
                
        print("Normalize per allele to its respective week 1 value...")
        legend = legend.drop_duplicates(subset = "TechRepLabel", keep = 'first')
        df_norm = pd.DataFrame(index = combined_df.index)
        for cell in legend["Cell Line"].unique().tolist():
            rel_cell = legend.loc[((legend["Cell Line"] == cell))]
            key_list = []
            rep_names = []
            for i in rel_cell["Replicate"].unique().tolist():
                rep_df = rel_cell.loc[rel_cell["Replicate"] == i]
                rep_names.append(i)
                key_list.append(rep_df["ylabel"].tolist())
            for i in key_list:
                week1 = i[0]
                if week1 != 0 and week1 != np.NaN:
                    for j in i:
                        df_norm[j] = combined_df[j]/combined_df[week1] 
                else:
                    for j in i:
                        df_norm[j] = np.NaN
        reorder = [i[:-7] for i in col_order_list1]
        existing_cols = [i[:-7] for i in df_norm.columns]
        df_norm.columns = existing_cols
        df_norm = df_norm[reorder]
        df_norm = df_norm.fillna(0)
        df_norm_for_not_visualization = df_norm.copy()
        for col in combined_df.columns[:1]:
            df_norm_for_not_visualization[col] = combined_df[col]
        if MEMORYSAVER == False:
            #alltognow file, adding columns to show file read_count relative read values
            alltognow = (alltognow.join(df_norm_for_not_visualization.set_index('translated_where_possible'), on='translated_where_possible'))
            c = [i for i in alltognow.columns if ("Reads" in i) and ("pre" not in i) and ("post" not in i) and ("relative" not in i) and ("after_tech_collapse_" not in i) and("Appeared" not in i)]
            d = ["Normalized_to_week1_" + i for i in c]
            e = dict(zip(c,d))       
            alltognow = alltognow.rename(columns = e)
        if EXPORT:
            df_norm_for_not_visualizationt = pa.Table.from_pandas(df_norm_for_not_visualization)
            csv.write_csv(df_norm_for_not_visualizationt, output_directory_path+"\\6_relative_to_file_read_count_and_week1.csv")
            # if MEMORYSAVER == False:
            #     alltognowt = pa.Table.from_pandas(alltognow)
            #     csv.write_csv(alltognowt,output_directory_path+"\\allpossibleinfo.csv")
            
        print("Look at only the intact alleles,translate, and apply sorting criteria...")
        intact_only = df_norm_for_not_visualization[df_norm_for_not_visualization["translated_where_possible"] != 'False']
        intact_only["Aligned_translated"] = intact_only.apply(lambda x: align_translated_seq(x["translated_where_possible"], wt_aa) , axis = 1 )
        longest = intact_only["Aligned_translated"].str.len().max()
        intact_only["aligned_translated_adjusted_length"] = intact_only.apply(lambda x: fix_length(x["Aligned_translated"], longest), axis = 1)
        intact_only["length"] = intact_only["translated_where_possible"].str.len()
        intact_only["dash_number"] = intact_only["aligned_translated_adjusted_length"].str.count("-")
        intact_only["pos"] = intact_only["aligned_translated_adjusted_length"].str.find("_")
        intact_only = intact_only.sort_values(by= ['pos','length',"dash_number","aligned_translated_adjusted_length"]).reset_index(drop=True)
        intact_only["row_number_in_graph"] = intact_only.index.to_list()
        if MEMORYSAVER == False:
            #alltognow file
            temp = intact_only.copy()
            temp = temp[temp.columns[-7:]]
            alltognow = (alltognow.join(temp.set_index('translated_where_possible'), on='translated_where_possible'))
        if EXPORT:
            intact_onlyt = pa.Table.from_pandas(intact_only)
            csv.write_csv(intact_onlyt, output_directory_path+"\\7_protein_chracterized_unbiased.csv")
            if MEMORYSAVER == False:
                alltognowt = pa.Table.from_pandas(alltognow)
                csv.write_csv(alltognowt,output_directory_path+"\\allpossibleinfo.csv")
        
        
    if Drug_week == "Drug":
        print(Title)
        print("Loading up wt sequence...")    
        #wt alleles
        wt_seq = wt_seq[trim_from_left:trim_from_right]
        if SNP == "Yes":
            if wt_seq_2nd_allele[trim_from_left:trim_from_right] != wt_seq:
                wt_seq_2nd = wt_seq_2nd_allele[trim_from_left:trim_from_right]
                snp_idx = [i for i in range(len(wt_seq)) if wt_seq[i] != wt_seq_2nd[i]]
                snp_id = snp_idx[0]
        t0 = pt()

        print("Loading up legend....") # may need to be more flexible for different file names
        legend = pd.read_excel(legend_file, header = [0,1], index_col = [0] )
        legend = legend.unstack(level = -1).reset_index()
        legend.columns = ["Cell Line", "Drug", "Replicate", "File Name"]

        # By Cell type, by drug, then replicate
        for index, row in legend.iterrows():
            if row["Drug"] == "Mock":
                legend.at[index, "Mock"] = 0
        legend = legend.sort_values(by=["Cell Line","Drug", "Replicate"])
        legend.to_csv(output_directory_path+ "\\legend.csv")

        print("Adding tech rep column to legend...")
        dflist2 =[]
        dflist2.append(legend)
        counter = int(0)
        for index, row in legend.iterrows():
            counter = counter +1
            legend.at[index, "TechRepLabel"] = counter
            if "&" in row["File Name"]:
                counter = counter +1 
                m = row["File Name"].split("&")
                k = []
                for i in m:
                    i = str(i).replace(" ","")
                    k.append(i)
                dflist1 =[]
                for l in k:
                    d = {"Cell Line": row["Cell Line"], "File Name": l, "Drug": row["Drug"], "Replicate": row["Replicate"], "TechRepLabel": counter}
                    dfl = pd.DataFrame(d, index = [0])
                    dflist1.append(dfl)
                spl = pd.concat(dflist1, ignore_index = True)
                dflist2.append(spl)
        
        legend = pd.concat(dflist2, ignore_index = True)
        #separate each tech rep into its own row
        legend = legend[legend["File Name"].str.contains("&") == False].reset_index(drop=True)
        legend = legend.sort_values(by=["Cell Line","Drug", "Replicate"]).reset_index(drop=True)
        col_order_list = legend["File Name"].tolist()
        legend["ylabel"] = col_order_list
        if DEBUG:
            #Rename files to something a bit easier
            if "27" in Title:
                for col in col_order_list:
                    if col[-2] == "_":
                        new_col = col[12:]+"_"+str(percnum)+"Reads"
                    else:
                        new_col = col[15:]+"_"+str(percnum)+"Reads"
                    col_order_list[(col_order_list.index(col))] = new_col

            else: 
                for col in col_order_list:
                    if col[-2] == "_":
                        new_col = col[12:]+"_"+str(percnum)+"Reads"
                    else:
                        new_col = col[12:]+"_"+str(percnum)+"Reads"
                    col_order_list[(col_order_list.index(col))] = new_col
                    
            legend["ylabel"] = col_order_list
        # Create a list of files that excludes all but one from each set of technical replicates
        tr = legend.copy()
        tr_unique = tr.drop_duplicates(subset = 'TechRepLabel', keep = "first")
        col_order_list1 = tr_unique["ylabel"].to_list()
        for index, row in legend.iterrows():
            if row["Drug"] == "Mock":
                legend.at[index, "Mock"] = 0

        print("Extracting info from CRISPResso Folders...")
        os.chdir(directory_path)
        Crispresso_output_folder_list = []
        for file in os.listdir(directory_path):
            if str(file[14:]) in legend.values:
                Crispresso_output_folder_list.append(file)
        ti = pt()
        
        Crispresso_output_folder_list = sorted(Crispresso_output_folder_list)

        file_name_list = []
        total_reads_in_file = []
        df_list =[]
        
        
        for i in Crispresso_output_folder_list[:1]:
            tk = pt()
            if DEBUG:
                if "27" in Title:
                    if i[-2] == "_":
                        file_name = i[26:]
                    else: 
                        file_name = i[29:]
                else:
                    if i[-2] == "_":
                        file_name = i[26:]
                    else: 
                        file_name = i[26:]

            #make path for individual file
            subpath = output_directory_path + "\\" + file_name
            if os.path.isdir(subpath) == False:
                os.mkdir(subpath)
            
            file_name_list.append(file_name)
            new_directory_path = directory_path +"\\" + i
            
            new_directory_path1 = new_directory_path + r'\Alleles_frequency_table.zip'
            zip_file = new_directory_path1
            if os.path.exists(new_directory_path1):
                with ZipFile(zip_file, 'r') as zf:
                    if TIMEIT:
                        print("Time elapsed for " + file_name + "......")
                        t0 = pt()
                    zf.extractall(new_directory_path)
                    parse_options = csv.ParseOptions(delimiter="\t")
                    df2 = csv.read_csv(new_directory_path + '\Alleles_frequency_table.txt',parse_options=parse_options).to_pandas()
                    df2 = df2.drop(["n_deleted","Read_Status","n_inserted","n_mutated","%Reads","Reference_Name"], axis = 1)
                    df2 = df2.rename(columns={(str(percnum)+"Reads"):(file_name+"_"+str(percnum)+"Reads"), "Aligned_Sequence":"Aligned_Sequence_untrimmed", "Reference_Sequence":"Reference_Sequence_untrimmed"})         

                    ta = pt()
                    if TIMEIT:
                          print("")
                          print("Read extraction:")
                          print(str(ta-t0) + " seconds")
                         
                    # get total read counts
                    total_reads = (df2[file_name+"_"+str(percnum)+"Reads"].sum())
                    total_reads_in_file.append(total_reads)
                    
                    # trim reads
                    df2["Aligned_Sequence"] = df2["Aligned_Sequence_untrimmed"].str[trim_from_left:trim_from_right]
                    df2["Reference_Sequence"] = df2["Reference_Sequence_untrimmed"].str[trim_from_left:trim_from_right]
                    
                    # get wt amino acid sequence
                    df3 = df2.copy()
                    al = df3[df3["Aligned_Sequence"] == df3["Reference_Sequence"]].iloc[0,4]
                    if (len(end_splice) > 0) and (len(start_splice) >0):
                        s = al[al.find(start_splice)+3+frame:al.find(end_splice)+3]
                    elif (len(start_splice) >0) and (len(end_splice) == 0):
                        s = al[al.find(start_splice)+3+frame:]
                    elif (len(end_splice) >0) and (len(start_splice) == 0):
                        if DNA_Codons[exon_seq[-3:]] == "_":
                            s = al[frame:]
                        else:
                            s = al[frame:al.find(end_splice)+3]
                    else:
                        print("error in defining end and start of exon to define wt allele")                                                               
                    if (len(first2ntnext) >0):
                        if len(s) % 3 == 0:
                            rel_seq = Seq(s)
                        elif len(s) % 3 == 1:
                            rel_seq = Seq(s+first2ntnext)
                        elif len(s) % 3 == 2:
                            rel_seq = Seq(s+first2ntnext[0])
                    else:
                        if len(s) % 3 == 0:
                            rel_seq = Seq(s)
                        elif len(s) % 3 == 1:
                            rel_seq = Seq(s[:-1])
                        elif len(s) % 3 == 2:
                            rel_seq = Seq(s[:-2])
                    wt_aa = str(rel_seq.translate(stop_symbol = "_"))
                    if "_" in wt_aa:
                        wt_aa = wt_aa[:wt_aa.find("_")+1]
                    # del df3
                    # # for wt allele, go through and find where the nt idx left and right of all the relevant sgRNA would be
                    # wt = al
                    # sgRNA_df["cutsite_idx"] = sgRNA_df.apply(lambda x: sgFinder(x['sgRNA_seq']), axis =1)
                    # potential_cutsite_idx = []
                    # for x in sgRNA_df["cutsite_idx"].to_list():
                    #     for i in x:
                    #         potential_cutsite_idx.append(i)
                    #         potential_cutsite_idx = list(set(potential_cutsite_idx))
     
                    # # go through allelels, and first identify potential cut site, then which subs are within 2bp of a potential cut site
                    # t1 = pt()
                    # df2["mismatch_idx"],df2["Aligned_Sequence_PCR_Error_fixed"], df2['sub_idx'],  df2['ins_idx'] , df2["del_idx"] = zip(*(df2.apply(lambda x: validate_subs(potential_cutsite_idx, x["Aligned_Sequence"], x["Reference_Sequence"]), axis =1)))
                    # df2["delta3"] = df2.apply(lambda x: d3_calc(x["ins_idx"],x["del_idx"]), axis =1 )
                    # if EXPORT:
                    #     df2t = pa.Table.from_pandas(df2)
                    #     csv.write_csv(df2t, subpath + "\\PCRerrorcorrection_mutID.csv")
                    # t2 = pt()
                    # if TIMEIT:
                    #     print("")
                    #     print("Mismatch ID and classification:")
                    #     print(str(t2-t1)+" seconds")
 
                    # # Tag double sgRNA cutsites
                    # t5 = pt()
                    # df2["Double mutation sites"] = df2["Aligned_Sequence_PCR_Error_fixed"].str.len() < 40
                    # if EXPORT:
                    #     df2t = pa.Table.from_pandas(df2)
                    #     csv.write_csv(df2t, subpath + "\\PCRerrorcorrection_mutID_multitag.csv" )
                    # t6 = pt()
                    # if TIMEIT:
                    #     print("")
                    #     print("Filtering out double sgRNA events:")
                    #     print(str(t6-t5) + " seconds")
                         
                     
                    # #find if splicing junctions are intact , and translate when possible  
                    # t9 = pt()
                    # df2["Aligned_Sequence_PCR_Error_fixed_no_hyphens"] = df2["Aligned_Sequence_PCR_Error_fixed"].str.replace("-","")
                    # if len(start_splice) > 0:
                    #     df2['intact_splice_start'] = df2["Aligned_Sequence_PCR_Error_fixed_no_hyphens"].str.find(start_splice)
                    # else:
                    #     df2['intact_splice_start'] = 0
                    # if len(end_splice) > 0:
                    #     df2['intact_splice_end'] = df2.apply(lambda x: end_splice_site(x["intact_splice_start"], end_splice, x["Aligned_Sequence_PCR_Error_fixed_no_hyphens"]), axis =1)
                    # else:
                    #     df2["intact_splice_end"] = 0
                    
                    # df2["translated_where_possible"] = df2.apply(lambda x: translated_contextually(x["Aligned_Sequence_PCR_Error_fixed_no_hyphens"], x["intact_splice_start"], x["intact_splice_end"], frame, first2ntnext), axis =1)                  
                    # if EXPORT:
                    #     df2t = pa.Table.from_pandas(df2)
                    #     csv.write_csv(df2t, subpath + "\\PCRerrorcorrection_mutID_multitag_splice_translate.csv" )
                    # if MEMORYSAVER:
                    #     if EXPORT:
                    #         df3 = df2.copy()
                    #         df3 = df3.drop(['Aligned_Sequence_untrimmed', 'Reference_Sequence_untrimmed',
                    #                 'Aligned_Sequence', 'Reference_Sequence',
                    #                 'mismatch_idx', 'Aligned_Sequence_PCR_Error_fixed', 'sub_idx',
                    #                 'ins_idx', 'del_idx', 'delta3', 'Double mutation sites',
                    #                 'Aligned_Sequence_PCR_Error_fixed_no_hyphens', 'intact_splice_start',
                    #                 'intact_splice_end'], axis = 1)
                    #         df3t = pa.Table.from_pandas(df3)
                    #         csv.write_csv(df3t, subpath + "\\memorysaver.csv")
                    #         del df2
                    # else:
                    #     df_list.append(df2)

                    # t10 = pt()
                    # if TIMEIT:
                    #     print("")
                    #     print("Determining splice junction status and translating when possible:")
                    #     print(str(t10-t9) + " seconds")

                    # t13 = pt()
                    # if TIMEIT:
                    #     print("")
                    #     print("Time elapsed for all relevant files:") 
                    #     print(str((t13-ti)/60) + " minutes")

                
                                    
                    # print("-------------------")
                    
        
        print("Combining into one big dataframe, grouped together if [ all column values from column titles without 'Reads' in it] are identical" )
        # if MEMORYSAVER:
        #     df_list = []
        #     for i in Crispresso_output_folder_list:
        #         print(i)
        #         tk = pt()
        #         if DEBUG:
        #             if "27" in Title:
        #                 if i[-2] == "_":
        #                     file_name = i[26:]
        #                 else: 
        #                     file_name = i[29:]
        #             else:
        #                 if i[-2] == "_":
        #                     file_name = i[26:]
        #                 else: 
        #                     file_name = i[26:]
                    
        #         #make path for individual file
        #         subpath = output_directory_path + "\\" + file_name + "\\memorysaver.csv"
        #         d = csv.read_csv(subpath).to_pandas()
        #         df_list.append(d)
        #     combined_df = pd.concat(df_list, ignore_index = True)
        # else:
        #     combined_df = pd.concat(df_list,ignore_index = True)
            
        # cols = [i for i in combined_df.columns if "Reads" not in i]
        # combined_df = combined_df.groupby(cols).sum().reset_index()
        # cols = [i for i in combined_df.columns if "Reads" in i]
        # for col in cols:
        #     type_to_use = type_chooser(combined_df[col].max())
        #     combined_df[col] = combined_df[col].astype(type_to_use)
        # if EXPORT:
        #     combined_dft = pa.Table.from_pandas(combined_df)
        #     csv.write_csv(combined_dft, output_directory_path+"\\1_combined.csv")   
        
        if DEBUG:
            combined_df = csv.read_csv(output_directory_path+"\\1_combined.csv").to_pandas()
            df_reads_info = csv.read_csv( output_directory_path+"\\df_reads_info.csv").to_pandas()
        
        if MEMORYSAVER == False:
            #alltogethernow file
            alltognow = combined_df.copy(deep= True)
            c = [i for i in alltognow.columns if ("Reads" in i) and ("pre" not in i) and ("post" not in i) and ("relative" not in i) and ("Normalized" not in i) and ("after_tech_collapse_" not in i) and("Appeared" not in i)]
            d = ["pre_translated_collapse_" + i for i in c]
            e = dict(zip(c,d))
            alltognow = alltognow.rename(columns = e)

        
        print("Collapsing along translated allele....")
        cols = [i for i in combined_df.columns if "Reads" not in i]
        cols.remove('translated_where_possible')
        combined_df = combined_df.drop(cols, axis =1)
        combined_df = combined_df.groupby('translated_where_possible').sum().reset_index()
        
        if MEMORYSAVER == False:
            #alltogethernow file, adding what the actual collapsed value is 
            alltognow = (alltognow.join(combined_df.set_index('translated_where_possible'), on='translated_where_possible'))
            c = [i for i in alltognow.columns if ("Reads" in i) and ("pre" not in i) and ("post" not in i) and ("relative" not in i) and ("Normalized" not in i) and ("after_tech_collapse_" not in i) and("Appeared" not in i)]
            d = ["post_translated_collapse_" + i for i in c]
            e = dict(zip(c,d))
            alltognow = alltognow.rename(columns = e)

        #Create read_tracker information
        # d = {"file": file_name_list, 
        #       "num_reads_in_file":total_reads_in_file}
        # df_reads_info = pd.DataFrame(d)
        if EXPORT:
            # df_reads_infot = pa.Table.from_pandas(df_reads_info)
            # csv.write_csv(df_reads_infot, output_directory_path+"\\df_reads_info.csv")
            # if MEMORYSAVER == False:
            #     alltognowt = pa.Table.from_pandas(alltognow)
            #     csv.write_csv(alltognowt,output_directory_path+"\\allpossibleinfo.csv")
            combined_dft = pa.Table.from_pandas(combined_df)
            csv.write_csv(combined_dft, output_directory_path+"\\2_combined_collapsed.csv")  
        
        print("Bringing together technical replicates...")
        if DEBUG:
            combined_df = csv.read_csv(output_directory_path+"\\2_combined_collapsed.csv").to_pandas()
            df_reads_info = csv.read_csv(output_directory_path+"\\df_reads_info.csv").to_pandas()

        for val in legend["TechRepLabel"].unique().tolist():
            first_col_name = (legend[legend["TechRepLabel"]==val])["ylabel"]
            if len(first_col_name) >1:
                #for working file
                all_col = []
                for v in first_col_name:
                    all_col.append(v)
                combined_df[all_col[0]] = combined_df[all_col].sum(axis=1)
                combined_df = combined_df.drop(all_col[1:], axis = 1)
                #for read statistics
                file_names = []
                first = []
                for f in first_col_name:
                    file_names.append(f[:-7])
                    if "_r" in f:
                        first.append(f[:-7])
                    elif f[-9] != "_":
                        first.append(f[:-7])
                if len(first) >1:
                    exit
                inds = df_reads_info.index[df_reads_info['file'].isin(file_names)]
                i = df_reads_info.index[df_reads_info["file"].isin(first)]
                if (df_reads_info.at[i[0],"file"]+("_#Reads")) in col_order_list1:  
                    df_reads_info.at[i[0],"Raw reads, tech reps summed:"] = df_reads_info["num_reads_in_file"][inds].sum()
            else:
                file_name = (first_col_name.to_list())[0]
                file_name = file_name[:-7]
                inds = df_reads_info.index[df_reads_info['file']== file_name]
                df_reads_info.at[inds[0],"Raw reads, tech reps summed:"] = df_reads_info["num_reads_in_file"][inds[0]].sum()       
        for col in combined_df.columns[1:]:
            file = col[:-7]
            ind = df_reads_info.index[df_reads_info['file'] == file]
            df_reads_info.at[ind[0], "sum mod reads after technical replicate collapse:"] = combined_df[col].sum()
        
        if EXPORT:
            df_reads_info_t = pa.Table.from_pandas(df_reads_info)
            csv.write_csv(df_reads_info_t,output_directory_path+"\\df_reads_info.csv")
            combined_dft = pa.Table.from_pandas(combined_df)
            csv.write_csv(combined_dft, output_directory_path+"\\2a_combined_collapsed_combined_technical_replicates.csv")
        if MEMORYSAVER == False:
            alltognow = (alltognow.join(combined_df.set_index('translated_where_possible'), on='translated_where_possible'))
            c = [i for i in alltognow.columns if ("Reads" in i) and ("pre" not in i) and ("post" not in i) and ("relative" not in i) and ("Normalized" not in i) and ("after_tech_collapse_" not in i) and("Appeared" not in i)]
            d = ["after_tech_collapse_" + i for i in c]
            e = dict(zip(c,d))
            alltognow = alltognow.rename(columns = e)
        

        print("Enforcing read thresholds such that only unique alleles which appear in at least one sample with >= percnum_threshold...")
        combined_df["sum_per_allele"] = combined_df[combined_df[combined_df.columns[1:].tolist()]>=percnum_threshold].count(axis=1)
        combined_df = combined_df[combined_df["sum_per_allele"] >= 1] 
        combined_df = combined_df.drop(["sum_per_allele"], axis = 1)
        if MEMORYSAVER == False:
            #alltogethernow file, adding a column to determine if allele row failed to meet threshold of at least percnum_threshold reads in at least one column
            possible_alleles = combined_df["translated_where_possible"].to_list()
            alltognow["Appeared_at_least_"+str(percnum_threshold)+"_times_in_one_sample"] = alltognow["translated_where_possible"].isin(possible_alleles)
        for col in combined_df.columns[1:]:
            file = col[:-7]
            ind = df_reads_info.index[df_reads_info['file'] == file]
            df_reads_info.at[ind[0], "after collapse and threshold enforcement"] = combined_df[col].sum()
        df_reads_info = df_reads_info.fillna(0).convert_dtypes()
       
        if EXPORT:
            df_reads_info_t = pa.Table.from_pandas(df_reads_info)
            csv.write_csv(df_reads_info_t,output_directory_path+"\\df_reads_info.csv")
            combined_dft = pa.Table.from_pandas(combined_df)
            csv.write_csv(combined_dft,output_directory_path+"\\3_combined_collapsed_after_threshold.csv")
            # if MEMORYSAVER == False:
            #     alltognowt = pa.Table.from_pandas(alltognow)
            #     csv.write_csv(alltognowt,output_directory_path+"\\allpossibleinfo.csv")
                
       
        print("Filtering by keeping unique alleles which appear in Mock samples across all cell lines  at least mock_num times...")
        first = legend[legend["Mock"] == 0]
        first_ylabels = first["ylabel"].tolist()
        for lab in first_ylabels:
            if lab[-9] == "_":
                first_ylabels.remove(lab)
        print(first_ylabels)
        combined_df["count"] = combined_df[combined_df[first_ylabels]>0].count(axis=1)
        print(len(combined_df.index))
        combined_df = combined_df[combined_df["count"] >= mock_num]
        print(len(combined_df.index))
        combined_df = combined_df.drop(["count"], axis = 1)
        combined_df = combined_df.reset_index(drop=True)
        combined_df = combined_df.convert_dtypes()
        for col in combined_df.columns[1:]:
            file = col[:-7]
            ind = df_reads_info.index[df_reads_info['file'] == file]
            df_reads_info.at[ind[0], "after filtering out alleles which don't appear in mock:"] = combined_df[col].sum()
        df_reads_info = df_reads_info.fillna(0).convert_dtypes()
        if MEMORYSAVER == False:
            #alltogethernow file, adding a column to determine if allele row failed to meet threshold of at least percnum_threshold reads in at least one column
            possible_alleles = combined_df["translated_where_possible"].to_list()
            alltognow["Appeared_in_all_Mock"] = alltognow["translated_where_possible"].isin(possible_alleles)

        if EXPORT:
            df_reads_info_t = pa.Table.from_pandas(df_reads_info)
            csv.write_csv(df_reads_info_t, output_directory_path+"\\df_reads_info.csv")
            combined_dft = pa.Table.from_pandas(combined_df)
            csv.write_csv(combined_dft,output_directory_path+"\\4_combined_collapsed_after_threshold_and_week1.csv")
            # if MEMORYSAVER == False:
            #     alltognowt = pa.Table.from_pandas(alltognow)
            #     csv.write_csv(alltognowt,output_directory_path+"\\allpossibleinfo.csv")
        

        print("Normalize relative to read count in relevant whole files...")
        for col in combined_df.columns[1:]:
            file = col[:-7]
            inds =  df_reads_info.index[df_reads_info['file'] == file].to_list()[0]
            combined_df[col] = combined_df[col]/df_reads_info.at[inds, "Raw reads, tech reps summed:"]
        # if MEMORYSAVER == False:
        #     # #alltognow file, adding columns to show file read_count relative read values
        #     alltognow = (alltognow.join(combined_df.set_index('translated_where_possible'), on='translated_where_possible'))
        #     c = [i for i in alltognow.columns if ("Reads" in i) and ("pre" not in i) and ("post" not in i) and ("relative" not in i) and ("Normalized" not in i) and ("after_tech_collapse_" not in i) and("Appeared" not in i)]
        #     d = ["relative_to_num_reads_in_file_" + i for i in c]
        #     e = dict(zip(c,d))       
        #     alltognow = alltognow.rename(columns = e)
        if EXPORT:
            combined_dft = pa.Table.from_pandas(combined_df)
            csv.write_csv(combined_dft, output_directory_path+"\\5_Relative_to_file_read_count.csv")
            # if MEMORYSAVER == False:
            #     alltognowt = pa.Table.from_pandas(alltognow)
            #     csv.write_csv(alltognowt,output_directory_path+"\\allpossibleinfo.csv")
        
        
        
        print("Normalize per allele to Mock value...")
        legend = legend.drop_duplicates(subset = "TechRepLabel", keep = 'first')
        legend = legend.sort_values(by=["Mock", "Drug"])
        df_norm = pd.DataFrame(index = combined_df.index)
        for cell in legend["Cell Line"].unique().tolist():
            rel_cell = legend.loc[((legend["Cell Line"] == cell))]
            for drug in legend["Drug"].unique().tolist():
                if drug == "Mock":
                    mock_samples = rel_cell[rel_cell["Drug"] == "Mock"]
                    mock_ylabels = mock_samples["ylabel"].tolist()
                    df_mock = combined_df[mock_ylabels].mean(axis=1)
                    df_norm[(cell[:1] + str("_Mock"))] = 1
                if drug != "Mock":
                    mock_samples = rel_cell[rel_cell["Drug"] == "Mock"]
                    mock_ylabels = mock_samples["ylabel"].tolist()
                    df_mock = combined_df[mock_ylabels].mean(axis=1)                    
                    drug_samples = rel_cell[rel_cell["Drug"] == drug]
                    drug_ylabels = drug_samples["ylabel"].tolist()
                    df_drug = combined_df[drug_ylabels].mean(axis=1)
                    df_drug_rel = df_drug/df_mock
                    df_norm[(drug_ylabels[0])[:-10]] = df_drug_rel
        df_norm = df_norm.fillna(0)
        df_norm_for_not_visualization = df_norm.copy()
        for col in combined_df.columns[:1]:
            df_norm_for_not_visualization[col] = combined_df[col]
        print(df_norm_for_not_visualization.columns)

        if MEMORYSAVER == False:
            #alltognow file, adding columns to show file read_count relative read values
            alltognow = (alltognow.join(df_norm_for_not_visualization.set_index('translated_where_possible'), on='translated_where_possible'))
            c = [i for i in alltognow.columns if ("Reads" in i) and ("pre" not in i) and ("post" not in i) and ("relative" not in i) and ("Normalized" not in i) and ("after_tech_collapse_" not in i) and("Appeared" not in i)]
            d = ["Normalized_" + i for i in c]
            e = dict(zip(c,d))       
            alltognow = alltognow.rename(columns = e)
        if EXPORT:
            df_norm_for_not_visualizationt = pa.Table.from_pandas(df_norm_for_not_visualization)
            csv.write_csv(df_norm_for_not_visualizationt, output_directory_path+"\\6_relative_to_file_read_count_and_Mock.csv")
            # if MEMORYSAVER == False:
            #     alltognowt = pa.Table.from_pandas(alltognow)
            #     csv.write_csv(alltognowt,output_directory_path+"\\allpossibleinfo.csv")

        print("Look at only the intact alleles,translate, and apply sorting criteria...")
        intact_only = df_norm_for_not_visualization[df_norm_for_not_visualization["translated_where_possible"] != 'False']
        intact_only["Aligned_translated"] = intact_only.apply(lambda x: align_translated_seq(x["translated_where_possible"], wt_aa) , axis = 1 )
        longest = intact_only["Aligned_translated"].str.len().max()
        intact_only["aligned_translated_adjusted_length"] = intact_only.apply(lambda x: fix_length(x["Aligned_translated"], longest), axis = 1)
        intact_only["length"] = intact_only["translated_where_possible"].str.len()
        intact_only["dash_number"] = intact_only["aligned_translated_adjusted_length"].str.count("-")
        intact_only["pos"] = intact_only["aligned_translated_adjusted_length"].str.find("_")
        for_biased = intact_only.copy()
        intact_only = intact_only.sort_values(by= ['pos','length',"dash_number","aligned_translated_adjusted_length"]).reset_index(drop=True)
        intact_only["row_number_in_graph"] = intact_only.index.to_list()
        print(intact_only.columns)
        if MEMORYSAVER == False:
            #alltognow file
            temp = intact_only.copy()
            temp = temp[temp.columns[-7:]]
            alltognow = (alltognow.join(temp.set_index('translated_where_possible'), on='translated_where_possible'))
        if EXPORT:
            intact_onlyt = pa.Table.from_pandas(intact_only)
            csv.write_csv(intact_onlyt, output_directory_path+"\\7_protein_chracterized_unbiased.csv")
            if MEMORYSAVER == False:
                alltognowt = pa.Table.from_pandas(alltognow)
                csv.write_csv(alltognowt,output_directory_path+"\\allpossibleinfo.csv")

        

       
      
    
