# Supplementary material for: Functional annotation of variants of the BRCA2 gene via locally haploid human pluripotent stem cells
Source: Nat Biomed Eng. 2023 Jul 24;8(2):165–76. doi: 10.1038/s41551-023-01065-7 (PMC10878975; doi:10.1038/s41551-023-01065-7)
Supplement: Supplementary file 4 — Ten most frequent indels present after 3 weeks post mutagenesis in diploid and loHAPs, as shown in Fig. 1c. [file 41551_2023_1065_MOESM4_ESM.xlsx]

## Sheet: Sheet1
Supplementary Table 2, The top 10 indels* survived 3-weeks post mutagenesis, frameshift mutations labeled in red
*Only indels within the quantification window +/-20bp around the CRISPR cut site are shown.
Cells	sgRNA used in mutagensis	Alleles	Reference	#deletion	#insertion	#Substitution	Frequency%
Diploid	exon 2	AAATGCCTATTGGATCCAAAAGAGAGGCCAACATTTTTTG	AAATGCCTATTGGATCCAAA-GAGAGGCCAACATTTTTTG	0	1	0	15.7521
		AAATGCCTATTGGATCCAA-GAGAGGCCAACATTTTTTGA	AAATGCCTATTGGATCCAAAGAGAGGCCAACATTTTTTGA	1	0	0	5.62511
		AAATGCCTATTGGATCCAAAAAGAGAGGCCAACATTTTTT	AAATGCCTATTGGATCCAAA--GAGAGGCCAACATTTTTT	0	2	0	5.49084
		AAATGCCTAT---------AGAGAGGCCAACATTTTTTGA	AAATGCCTATTGGATCCAAAGAGAGGCCAACATTTTTTGA	9	0	0	4.68312
		AAATGCCTATTGGATC---AGAGAGGCCAACATTTTTTGA	AAATGCCTATTGGATCCAAAGAGAGGCCAACATTTTTTGA	3	0	0	3.88786
		AAATGCCTATTG---------AGAGGCCAACATTTTTTGA	AAATGCCTATTGGATCCAAAGAGAGGCCAACATTTTTTGA	9	0	0	3.56961
		AAATGCCTATTGGATCCAAAATAGAGAGGCCAACATTTTT	AAATGCCTATTGGATCCAAA---GAGAGGCCAACATTTTT	0	3	0	2.66059
		AAATGCCTATTGGA------GAGAGGCCAACATTTTTTGA	AAATGCCTATTGGATCCAAAGAGAGGCCAACATTTTTTGA	6	0	0	2.11045
		AAATGCCTATTGGATCCAAATTAGAGAGGCCAACATTTTT	AAATGCCTATTGGATCCAAA---GAGAGGCCAACATTTTT	0	3	0	1.75993
		AAATGCCTATTGGATCCAAAAAAGAGAGGCCAACATTTTT	AAATGCCTATTGGATCCAAA---GAGAGGCCAACATTTTT	0	3	0	1.69752
	exon 11#1	TCATAATGAATGCCCCATCGAATTGGTCAGGTAGACAGCA	TCATAATGAATGCCCCATCG-ATTGGTCAGGTAGACAGCA	0	1	0	19.3847
		TCATAATGAATGCCCCAT----TGGTCAGGTAGACAGCAG	TCATAATGAATGCCCCATCGATTGGTCAGGTAGACAGCAG	4	0	0	6.66333
		TCATAATGAATGCCCCATCG---GGTCAGGTAGACAGCAG	TCATAATGAATGCCCCATCGATTGGTCAGGTAGACAGCAG	3	0	0	2.29515
		TCATAATGAATG------------GTCAGGTAGACAGCAG	TCATAATGAATGCCCCATCGATTGGTCAGGTAGACAGCAG	12	0	0	2.21137
		TCATAATGAATGCCCCATCG----GTCAGGTAGACAGCAG	TCATAATGAATGCCCCATCGATTGGTCAGGTAGACAGCAG	4	0	0	2.20177
		TCATAATGAATGCCCCATCG-TTGGTCAGGTAGACAGCAG	TCATAATGAATGCCCCATCGATTGGTCAGGTAGACAGCAG	1	0	0	1.91975
		TCATAATGAATGCCCCATCTACCTGCTGTCAGGTAGACAG	TCATAATGAATGCCCCATCGATTGG---TCAGGTAGACAG	0	3	4	1.87354
		TCATAATGAATGCCCTACCTGACCAATGCCCCATTGGTCA	TCATAATGAATGCCCCATCG------------ATTGGTCA	0	12	3	1.68719
		TCATAATGAATGCCCCAT-----GGTCAGGTAGACAGCAG	TCATAATGAATGCCCCATCGATTGGTCAGGTAGACAGCAG	5	0	0	1.55261
		TCATAATGAATGCCCCATC--------AGGTAGACAGCAG	TCATAATGAATGCCCCATCGATTGGTCAGGTAGACAGCAG	8	0	0	1.53434
	exon 11#2	TGAATGTAGCACGCAT------AAGGTTTTTGCTGACATT	TGAATGTAGCACGCATTCACATAAGGTTTTTGCTGACATT	6	0	0	15.547
		TGAATGTAGCACGCATTCA--TAAGGTTTTTGCTGACATT	TGAATGTAGCACGCATTCACATAAGGTTTTTGCTGACATT	2	0	0	9.10042
		TGAATGTAGCACGCATTCACCATAAGGTTTTTGCTGACAT	TGAATGTAGCACGCATTCAC-ATAAGGTTTTTGCTGACAT	0	1	0	7.64964
		TGAATGTA---------------AGGTTTTTGCTGACATT	TGAATGTAGCACGCATTCACATAAGGTTTTTGCTGACATT	15	0	0	1.95397
		TGAATGTAGCACGCATTCA-ATAAGGTTTTTGCTGACATT	TGAATGTAGCACGCATTCACATAAGGTTTTTGCTGACATT	1	0	0	1.24236
		TGAATGTAGCACGCATTCAC--AAGGTTTTTGCTGACATT	TGAATGTAGCACGCATTCACATAAGGTTTTTGCTGACATT	2	0	0	1.14338
		TGAATGTAGCACGCAT---CATAAGGTTTTTGCTGACATT	TGAATGTAGCACGCATTCACATAAGGTTTTTGCTGACATT	3	0	0	1.04828
		GAATGTAGCACGCATTCATCATAAGGTTTTTGCTGACATT	GAATGTAGCACGCATTCA-CATAAGGTTTTTGCTGACATT	0	1	0	0.755584
		TGAATGTAGCACGCATTCAC-------------------T	TGAATGTAGCACGCATTCACATAAGGTTTTTGCTGACATT	19	0	0	0.725474
		TGAATGTAGCACGCATTCACAATAAGGTTTTTGCTGACAT	TGAATGTAGCACGCATTCAC-ATAAGGTTTTTGCTGACAT	0	1	0	0.706095
	exon 13	AGCCGATTACCTGT------TTTCGGTAAGACATGTTTAA	AGCCGATTACCTGTGTACCCTTTCGGTAAGACATGTTTAA	6	0	0	14.3875
		AGCCGATT--------------TCGGTAAGACATGTTTAA	AGCCGATTACCTGTGTACCCTTTCGGTAAGACATGTTTAA	14	0	0	10.6089
		AGCCGATTACCT---------TTCGGTAAGACATTGTTTA	AGCCGATTACCTGTGTACCCTTTCGGTAAGACAT-GTTTA	9	1	0	9.61928
		AGCCGATTACCTGTGTA---TTTCGGTAAGACATGTTTAA	AGCCGATTACCTGTGTACCCTTTCGGTAAGACATGTTTAA	3	0	0	6.25792
		AGCCGATTACCTGTGTACCC----GGTAAGACATGTTTAA	AGCCGATTACCTGTGTACCCTTTCGGTAAGACATGTTTAA	4	0	0	5.853
		AGCCGATTACCTGTGTAC--TTTCGGTAAGACATGTTTAA	AGCCGATTACCTGTGTACCCTTTCGGTAAGACATGTTTAA	2	0	0	3.82673
		AGCCGATTACCTGTGTACCCCCTTTCGGTAAGACATGTTT	AGCCGATTACCTGTGTACCC--TTTCGGTAAGACATGTTT	0	2	0	3.23158
		AGCCGATTACCTGTGTACCCCTTTCGGTAAGACATGTTTA	AGCCGATTACCTGTGTACCC-TTTCGGTAAGACATGTTTA	0	1	0	3.02835
		AGCCGATTACCTGTGTACCC---AGGTAAGACATGTTTAA	AGCCGATTACCTGTGTACCCTTTCGGTAAGACATGTTTAA	3	0	1	1.87893
		AGCCGATTACCTGTGTACAC---AGGTAAGACATGTTTAA	AGCCGATTACCTGTGTACCCTTTCGGTAAGACATGTTTAA	3	0	2	1.6617
Haploid	exon 2	AAATGCCTATTGGATC---AGAGAGGCCAACATTTTTTGA	AAATGCCTATTGGATCCAAAGAGAGGCCAACATTTTTTGA	3	0	0	19.5272
		AAATGCCTATTGGATC------------AACATTTTTTGA	AAATGCCTATTGGATCCAAAGAGAGGCCAACATTTTTTGA	12	0	0	12.9498
		AAATGCC---------------------AACATTTTTTGA	AAATGCCTATTGGATCCAAAGAGAGGCCAACATTTTTTGA	21	0	0	6.85085
		AAATGCCTATTGGATCC---GAGAGGCCAACATTTTTTGA	AAATGCCTATTGGATCCAAAGAGAGGCCAACATTTTTTGA	3	0	0	6.20724
		AAATGCCTAT---------AGAGAGGCCAACATTTTTTGA	AAATGCCTATTGGATCCAAAGAGAGGCCAACATTTTTTGA	9	0	0	6.05334
		AAATGCCTATTGGATCCAAA------ACAACATTTTTTGA	AAATGCCTATTGGATCCAAAGAGAGGCCAACATTTTTTGA	6	0	1	4.71615
		AAATGCCTATTGGATC---------------ATTTTTTGA	AAATGCCTATTGGATCCAAAGAGAGGCCAACATTTTTTGA	15	0	0	2.56552
		AAATGCCTATTGGATCCAAAAGGCAAGAGAGGCCAACATT	AAATGCCTATTGGATCCAAA------GAGAGGCCAACATT	0	6	0	1.5173
		AAATGCCTATTGGATCCAAAAAAGAGAGGCCAACATTTTT	AAATGCCTATTGGATCCAAA---GAGAGGCCAACATTTTT	0	3	0	1.45222
		AATGCCTAATTGGATCCAA-GAGAGGCCAACATTTTTTGA	AATGCCTA-TTGGATCCAAAGAGAGGCCAACATTTTTTGA	1	1	0	1.27475
	exon 11#1	TCATAATGAATGCCCCATCGTTATGGGGTATTGGTCAGGT	TCATAATGAATGCCCCATCG---------ATTGGTCAGGT	0	9	0	20.9445
		TCATAATGAATGCCCCATGTCATAATGAATGCCCCATTGG	TCATAATGAATGCCCCATCG---------------ATTGG	0	15	2	14.4761
		TCATAATGA------------TTGGTCAGGTAGACAGCAG	TCATAATGAATGCCCCATCGATTGGTCAGGTAGACAGCAG	12	0	0	11.3422
		TCATAATGAATGCCCCC---ATTGGTCAGGTAGACAGCAG	TCATAATGAATGCCCCATCGATTGGTCAGGTAGACAGCAG	3	0	1	9.69589
		TCATAATGAATGCCCCAT----TGGTCAGGTATGACATCA	TCATAATGAATGCCCCATCGATTGGTCAGGTA-GACAGCA	4	1	1	8.98381
		TCATAATGAATGCCCCATGCATTATTTTTGAATGCTGTCA	TCATAATGAATGCCCCATCGATTG------------GTCA	0	12	3	5.10108
		TCAT------------------TGGTCAGGTAGACAGCAG	TCATAATGAATGCCCCATCGATTGGTCAGGTAGACAGCAG	18	0	0	2.0436
		TCATAATGAATGCCC------------AGGTAGACAGCAG	TCATAATGAATGCCCCATCGATTGGTCAGGTAGACAGCAG	12	0	0	1.86194
		TCATAATGAATGCC------ATTGGTCAGGTAGACAGCAG	TCATAATGAATGCCCCATCGATTGGTCAGGTAGACAGCAG	6	0	0	1.67338
		TCATAATGAATGCCCCATTG---------CTAGACAGCAG	TCATAATGAATGCCCCATCGATTGGTCAGGTAGACAGCAG	9	0	2	1.67228
	exon 11#2	TGAATGTAGCACGCAT------AAGGTTTTTGCTGACATT	TGAATGTAGCACGCATTCACATAAGGTTTTTGCTGACATT	6	0	0	23.8458
		TGAATGTAGCACGCATTCACGTGAATATAAGGTTTTTGCT	TGAATGTAGCACGCATTCAC------ATAAGGTTTTTGCT	0	6	0	18.4569
		TGAATGTA---------------AGGTTTTTGCTGACATT	TGAATGTAGCACGCATTCACATAAGGTTTTTGCTGACATT	15	0	0	5.37584
		TGAATGTAGCACGCATTCACGTGCTACATTCACGCATAAG	TGAATGTAGCACGCATTCAC---------------ATAAG	0	15	0	0.931804
		TAGCACGCATTCATATATACATAAGGTTTTTGCTGACATT	TAGCACGCATTCA------CATAAGGTTTTTGCTGACATT	0	6	0	0.527268
		TGAATGTAGCACGCAT---------GTTTTTGCTGACATT	TGAATGTAGCACGCATTCACATAAGGTTTTTGCTGACATT	9	0	0	0.435183
		TGAATGTAGCACGCATTCAG---AGGTTTTTGCTGACATT	TGAATGTAGCACGCATTCACATAAGGTTTTTGCTGACATT	3	0	1	0.346871
		TGAATGTAGCACGCAT---CATAAGGTTTTTGCTGACATT	TGAATGTAGCACGCATTCACATAAGGTTTTTGCTGACATT	3	0	0	0.306917
		TGTAGCACGCTGACATTCAGAGTGAAGGTTTTTGCTGACA	TGTAGCACGC----ATTCACAT--AAGGTTTTTGCTGACA	0	6	2	0.299048
		TGAATGTAGCACGCATT---------TTTTTGCTGACATT	TGAATGTAGCACGCATTCACATAAGGTTTTTGCTGACATT	9	0	0	0.217691
	exon 13	AGCCGATT---------------CGGTAAGACATGTTTAA	AGCCGATTACCTGTGTACCCTTTCGGTAAGACATGTTTAA	15	0	0	65.1176
		AGCCGATTACCT---------TTCGGTAAGACATGTTTAA	AGCCGATTACCTGTGTACCCTTTCGGTAAGACATGTTTAA	9	0	0	7.73358
		AGCCGATT------------TTTCGGTAAGACATGTTTAA	AGCCGATTACCTGTGTACCCTTTCGGTAAGACATGTTTAA	12	0	0	6.92141
		AGCCGATTACAT---------TTCGGTAAGACATGTTTAA	AGCCGATTACCTGTGTACCCTTTCGGTAAGACATGTTTAA	9	0	1	5.2502
		AGCCGATTACCTGTGT------TCGGTAAGACATGTTTAA	AGCCGATTACCTGTGTACCCTTTCGGTAAGACATGTTTAA	6	0	0	4.54098
		CGATTACCTGTGTACCTTACTTTCGGTAAGACATGTTTAA	CGATTACCTGTGTACC---CTTTCGGTAAGACATGTTTAA	0	3	0	3.32621
		AGCCGATTACCTGTGTACC------GTAAGACATGTTTAA	AGCCGATTACCTGTGTACCCTTTCGGTAAGACATGTTTAA	6	0	0	1.15845
		AGCCGATTACCTGTGTACCTTACCTTCGGTAAGACATGTT	AGCCGATTACCTGTGTACCCT---TTCGGTAAGACATGTT	0	3	1	0.740984
		AGCCGATT---------------CGGTAATACATGTTTAA	AGCCGATTACCTGTGTACCCTTTCGGTAAGACATGTTTAA	15	0	1	0.386151
		AGCCGATT---------------CGGGAAGACATGTTTAA	AGCCGATTACCTGTGTACCCTTTCGGTAAGACATGTTTAA	15	0	1	0.362495
