# Supplementary material for: Functional annotation of variants of the BRCA2 gene via locally haploid human pluripotent stem cells
Source: Nat Biomed Eng. 2023 Jul 24;8(2):165–76. doi: 10.1038/s41551-023-01065-7 (PMC10878975; doi:10.1038/s41551-023-01065-7)
Supplement: Supplementary file 5 — Sequences of sgRNAs and oligonucleotides used in this study. [file 41551_2023_1065_MOESM5_ESM.xlsx]

## Sheet: Sheet1
Supplementary Table 3, sgRNAs and oligonucleotides used in this study
sgRNAs
Experiments	Name	Protospacer sequence
BRCA1 loHAPs generation	CRISPR-BRCA1-R3	GGCTTGAACCTTCTGTCCCG
	CRISPR-BRCA1-R2	CAGGGCGTGTTCCCTTCTAG
	CRISPR-BRCA1-R1	CTGCCTCAATAAATCCTAGG
	CRISPR-BRCA1-F3	ACGGGGGGGTGGGCCCTTAG
	CRISPR-BRCA1-F2	GCTCTTCAAACGTTACCCGA
	CRISPR-BRCA1-F1	TCCTTGCGGAAGCAGCGTCC
BRCA2 loHAPs generation	CRISPR-BRCA2-F1	AAGTCGGACGTTCTAAGCAC
	CRISPR-BRCA2-F2	CCTAGGATCACCAATTAATG
	CRISPR-BRCA2-F3	CTATAGTTGTGTATACTTGG
	CRISPR-BRCA2-R1	AGACAATAGCAGTTGTACCA
	CRISPR-BRCA2-R2	TCATGGCTCAGAGTTATGGA
	CRISPR-BRCA2-R3	CAGTGATCCACTCTAGAACA
POU5F1 loHAPs generation	CRISPR-POU5F1-F1	ACTGAACAGCAACTAGGCAC
	CRISPR-POU5F1-F2	TGAGGAGCCGAGTGTGGACG
	CRISPR-POU5F1-F3	TGAAGAACTGAACAGCAACT
	CRISPR-POU5F1-R1	GGTGCCATTTACACTCCTTA
	CRISPR-POU5F1-R2	GGTTTGTCCTTCAGTTACTG
	CRISPR-POU5F1-R3	TTAAGGTCACACAACATCAG
TERT loHAPs generation	CRISPR-TERT-F1	GGAACAGGCTCCCCTCTCAT
	CRISPR-TERT-F2	GTGTGTCTCGTCCATTTACG
	CRISPR-TERT-F3	ACTTCACTGTCATCTGCGAA
	CRISPR-TERT-R1	CAGAAGCCTGTGAGTGAACG
	CRISPR-TERT-R2	ACTTCCGTAAATGCACAGCC
	CRISPR-TERT-R3	GCTTCTGTAATTGCATACAG
	CRISPR-TERT-R4	ACGGAAGTCTATGAGTGAAT
HOXA loHAPs generation	CRISPR-HOXA-F1	CTTTGATTTCATAGCCGTCA
	CRISPR-HOXA-F2	GCTCTTGGTTCACTGATGTG
	CRISPR-HOXA-F3	AAGAAGGGGTGAAGAGCCGC
	CRISPR-HOXA-R1	AGCCACCATGGGTTCGAATA
	CRISPR-HOXA-R2	TTCCCTATTCGAACCCATGG
	CRISPR-HOXA-R3	ACCATGGGTTCGAATAGGGA
FADS loHAPs generation	CRISPR-FADS-F1	TGAACAGTAACTCGTAGCAG
	CRISPR-FADS-F2	TCTTCCTCTGCCCAATACAA
	CRISPR-FADS-R1	GGGTTTAATCCCAAGCACGA
	CRISPR-FADS-R2	CCCAAGCACGAGGGCGGGCA
BRCA2 mutagenesis	BRCA2_exon2	TGCCTATTGGATCCAAAGAG
	BRCA2_exon11#1	CTGTCTACCTGACCAATCGA
	BRCA2_exon11#2	ATGTAGCACGCATTCACATA
	BRCA2_exon13	CGATTACCTGTGTACCCTTT
	BRCA2_exon27#1	CAGTCTACTCAAGAAATCCA
	BRCA2_exon27#2	CATTTGTACATTTGTTTCTC
	BRCA2_exon27#3	AGAAGGCATTTCAGCCACCA
	BRCA2_F11F12	TTAAAAATTTCAAAAAATGT
	BRCA2_G2508	CAACGCGTCTTTCCACAGCC
	BRCA2_K2729	AGATGGGTGGTATGCTGTTA
	BRCA2_Y3035	AACTCAGTATCAACAACTAC
BRCA2 deletion tilting	Exon 2	TCGTAGGTAAAAATGCCTAT
		GGCCTCTCTTTGGATCCAAT
		TGCCTATTGGATCCAAAGAG
		AAAAAATGTTGGCCTCTCTT
		TTAAAAATTTCAAAAAATGT
		AAGACACGCTGCAACAAAGC
	Exon 27	TTCTCTTTTTGCAGTTCTTT
		CTGCAAAAAGAGAAGAGCCT
		CAGTCTACTCAAGAAATCCA
		GGACTAACAGGTGGAGGTAA
		CAAATGGGACTAACAGGTGG
		GTACAAATGGGACTAACAGG
		AATGTACAAATGGGACTAAC
		GGAGAAACAAATGTACAAAT
		CGGAGAAACAAATGTACAAA
		CATTTGTACATTTGTTTCTC
		TGAAATGCCTTCTGTGCAGC
		TGTTTCTCCGGCTGCACAGA
		AGAAGGCATTTCAGCCACCA
		TTGGTGCCACAACTCCTTGG
		TATTTGGTGCCACAACTCCT
		TTTCAGCCACCAAGGAGTTG
		CTTTATGGGTGTTTCGTATT
		TTCAGTTCTTTTTTCTTTAT
		ATTCAGTTCTTTTTTCTTTA
		TTTTTAAATGGAGTCATCTG
		ATTTCATTGAATTTTTTAAA
		ATTCAATGAAATTTCTCTTT
Primers
Experiments	Name	Forward	Reverse
BRCA1 loHAPs genotyping	BRCA1_Deletion_detection	GAGCGAACACTCCCCTCAAG	GCTGGGAAGCCAGAGAGAAG
	BRCA1_WIBR3_SNP	TGAAAGCCAGGGAGTTGGTC	ACTGGGGCAAACACAAAAACC
BRCA2 loHAPs genotyping	BRCA2_Deletion_detection	GGCCTCTGTGTGCCTCTATC	GGCTCCCTGCTTTAGGGTTT
	BRCA2_WTC11_SNP	CTACAGGCAGACCAACCAAAG	CAGAGCCATGTCCATCAATGTT
	BRCA2_WIBR3_SNP	CAAGCAGTCTTCCTGCCTCA	CCTCAGAATTGTCCCAAAAGAGC
POU5F1 loHAPs genotyping	POU5F1_Deletion_detection	TGTTCCCTCCCCGATCATCT	TGGGAAAGCAAAAAGCCAGC
	POU5F1_WTC11_SNP	TCAAGAACCTACGTGTGGCCC	TCTCTTTCTGTCCTTTCACGATGC
TERT loHAPSs genotyping	TERT_Deletion_detection	ACAGAGCCATGACCCATCAG	GCTCCCACTGTCTATCCCCT
HOXA loHAPSs genotyping	HOXA_Deletion_detection	GGTCCCCTTTCTGTTGCTCA	CACCGCAAAGTTCAGCCTTC
	HOXA_WTC11_SNP	TCCCCCTCCCATAGACTTGC	TCTGGCTGTTGGCGGTTTAG
FADS loHAPs generation	FADS_Deletion_detection	ACCACGTCCGGATTTCCTTC	TCACCCTTGCCTTGGTGTTT
	FADS_WIBR3_SNP	AGTGCATACACCAGCCTCTC	GAAGTCTGGGAAGCTGTGGC
BRCA2 mutation detection	BRCA2_exon2	TTCCAGCGCTTCTGAGTTTTAC	TGTGACGTACTGGGTTTTTAGCA
	BRCA2_exon11#1	GTGCCTGAAAACCAGATGAC	GCCCCTAAACCCCACTTCAT
	BRCA2_exon11#2	GCCAAACGAAAATTATGGCA	TTCCAAACTAACATCACAAG
	BRCA2_exon13	TTGAGCATCTGTTACATTCACTG	AAAAACGAGACTTTTCTCATACTG
	BRCA2_exon27	GCAAGTTCTTCGTCAGCTATTG	TGTAAAGGGGAGAAAGAGATTGATG
	BRCA2_G2508	CAAGTCTTCAGAATGCCAGAGAT	CACTCTGTCATAAAAGCCATCAG
	BRCA2_K2729	GTAGTGCAGATACCCAAAAAGTG	AGAGATTCTGGGGCTTCAAGAG
	BRCA2_Y3035	ATTTGGCGTCCATCATCAGATTTA	GGAGATTCCATAAACTAACAAGCAC
ssODN HDR template
Experiments	Name	Sequences
BRCA2 exon 11	Non-sense, P1171X	catttgaagtgcctgaaaaccagatgactatcttaaagaccacttctgaggaatgcagagatgctgatcttcatgtcataatgaatgccTAAtcgattggtcaggtagacagcagcaagcaatttgaaggtacagttgaaattaaacggaagtttgctggcctgttgaaaaatgactgtaacaaaagtgcttctggtta
	Synonymous	catttgaagtgcctgaaaaccagatgactatcttaaagaccacttctgaggaatgcagagatgctgatcttcatgtcataatgaatgccccaAGCatAggtcaggtagacagcagcaagcaatttgaaggtacagttgaaattaaacggaagtttgctggcctgttgaaaaatgactgtaacaaaagtgcttctggtta
BRCA2 exon 2 Alanine scaning	p.M1A	ctgttttgcagacttatttaccaagcattggaggaatatcgtaggtaaaaGCAcctattggatccaaagagagAccaacattttttgaaatttttaagacacgctgcaacaaagcaggtattgacaaattttatataactttataaattacaccgagaaagtgtttt
	p.P2A	ctgttttgcagacttatttaccaagcattggaggaatatcgtaggtaaaaatgGCAattggatccaaagagagAccaacattttttgaaatttttaagacacgctgcaacaaagcaggtattgacaaattttatataactttataaattacaccgagaaagtgtttt
	p.I3A	ctgttttgcagacttatttaccaagcattggaggaatatcgtaggtaaaaatgcctGCAggatccaaagagagAccaacattttttgaaatttttaagacacgctgcaacaaagcaggtattgacaaattttatataactttataaattacaccgagaaagtgtttt
	p.G4A	ctgttttgcagacttatttaccaagcattggaggaatatcgtaggtaaaaatgcctattGCAtccaaagagagAccaacattttttgaaatttttaagacacgctgcaacaaagcaggtattgacaaattttatataactttataaattacaccgagaaagtgtttt
	p.S5A	ctgttttgcagacttatttaccaagcattggaggaatatcgtaggtaaaaatgcctattggaGCAaaagagagAccaacattttttgaaatttttaagacacgctgcaacaaagcaggtattgacaaattttatataactttataaattacaccgagaaagtgtttt
	p.K6A	ctgttttgcagacttatttaccaagcattggaggaatatcgtaggtaaaaatgcctattggatccGCAgagagAccaacattttttgaaatttttaagacacgctgcaacaaagcaggtattgacaaattttatataactttataaattacaccgagaaagtgtttt
	p.E7A	ctgttttgcagacttatttaccaagcattggaggaatatcgtaggtaaaaatgcctattggatccaaaGCAagAccaacattttttgaaatttttaagacacgctgcaacaaagcaggtattgacaaattttatataactttataaattacaccgagaaagtgtttt
	p.R8A	ctgttttgcagacttatttaccaagcattggaggaatatcgtaggtaaaaatgcctattggatccaaagagGCAccaacattttttgaaatttttaagacacgctgcaacaaagcaggtattgacaaattttatataactttataaattacaccgagaaagtgtttt
	p.P9A	ctgttttgcagacttatttaccaagcattggaggaatatcgtaggtaaaaatgcctattggatccaaagagagAGCAacattttttgaaatttttaagacacgctgcaacaaagcaggtattgacaaattttatataactttataaattacaccgagaaagtgtttt
	p.T10A	ctgttttgcagacttatttaccaagcattggaggaatatcgtaggtaaaaatgcctattggatccaaagagagAccaGCAttttttgaaatttttaagacacgctgcaacaaagcaggtattgacaaattttatataactttataaattacaccgagaaagtgtttt
	p.F11A	ctgttttgcagacttatttaccaagcattggaggaatatcgtaggtaaaaatgcctattggatccaaagagagAccaacaGCAtttgaaatttttaagacacgctgcaacaaagcaggtattgacaaattttatataactttataaattacaccgagaaagtgtttt
	p.F12A	ctgttttgcagacttatttaccaagcattggaggaatatcgtaggtaaaaatgcctattggatccaaagagagAccaacatttGCAgaaatttttaagacacgctgcaacaaagcaggtattgacaaattttatataactttataaattacaccgagaaagtgtttt
	p.E13A	ctgttttgcagacttatttaccaagcattggaggaatatcgtaggtaaaaatgcctattggatccaaagagagAccaacattttttGCAatttttaagacacgctgcaacaaagcaggtattgacaaattttatataactttataaattacaccgagaaagtgtttt
	p.P9X	ctgttttgcagacttatttaccaagcattggaggaatatcgtaggtaaaaatgcctattggatccaaagagagATGAacattttttgaaatttttaagacacgctgcaacaaagcaggtattgacaaattttatataactttataaattacaccgagaaagtgtttt
	syn	ctgttttgcagacttatttaccaagcattggaggaatatcgtaggtaaaaatgcctattggatccaaagagagAccaacattttttgaaatttttaagacacgctgcaacaaaGCAggtattgacaaattttatataactttataaattacaccgagaaagtgtttt
BRCA2 exon 2 VUS	p. G4V	aggaatgcatccctgtgtaagtgcattttggtcttctgttttgcagacttatttaccaagcattggaggaatatcgtaggtaaaaatgcctattgTatccaaagagagAccaacattttttgaaatttttaagacacgctgcaacaaagcaggtattgacaaattttatataactttataaattacaccgagaaagtgtt
	p. G4A	aggaatgcatccctgtgtaagtgcattttggtcttctgttttgcagacttatttaccaagcattggaggaatatcgtaggtaaaaatgcctattgCatccaaagagagAccaacattttttgaaatttttaagacacgctgcaacaaagcaggtattgacaaattttatataactttataaattacaccgagaaagtgtt
	p. G4E	aggaatgcatccctgtgtaagtgcattttggtcttctgttttgcagacttatttaccaagcattggaggaatatcgtaggtaaaaatgcctattgAatccaaagagagAccaacattttttgaaatttttaagacacgctgcaacaaagcaggtattgacaaattttatataactttataaattacaccgagaaagtgtt
	p. S5P	aggaatgcatccctgtgtaagtgcattttggtcttctgttttgcagacttatttaccaagcattggaggaatatcgtaggtaaaaatgcctattggaCccaaagagagAccaacattttttgaaatttttaagacacgctgcaacaaagcaggtattgacaaattttatataactttataaattacaccgagaaagtgtt
	p. K6Q	aggaatgcatccctgtgtaagtgcattttggtcttctgttttgcagacttatttaccaagcattggaggaatatcgtaggtaaaaatgcctattggatccCaagagagAccaacattttttgaaatttttaagacacgctgcaacaaagcaggtattgacaaattttatataactttataaattacaccgagaaagtgtt
	p. E7D	aggaatgcatccctgtgtaagtgcattttggtcttctgttttgcagacttatttaccaagcattggaggaatatcgtaggtaaaaatgcctattggatccaaagaCagAccaacattttttgaaatttttaagacacgctgcaacaaagcaggtattgacaaattttatataactttataaattacaccgagaaagtgtt
	p. R8K	aggaatgcatccctgtgtaagtgcattttggtcttctgttttgcagacttatttaccaagcattggaggaatatcgtaggtaaaaatgcctattggatccaaagagaAgccaacattttttgaaatttttaagacacgctgcaacaaagcaggtattgacaaattttatataactttataaattacaccgagaaagtgtt
	p. R8S	aggaatgcatccctgtgtaagtgcattttggtcttctgttttgcagacttatttaccaagcattggaggaatatcgtaggtaaaaatgcctattggatccaaagagagTccaacattttttgaaatttttaagacacgctgcaacaaagcaggtattgacaaattttatataactttataaattacaccgagaaagtgtt
	p. P9R	aggaatgcatccctgtgtaagtgcattttggtcttctgttttgcagacttatttaccaagcattggaggaatatcgtaggtaaaaatgcctattggatccaaagagagAcGaacattttttgaaatttttaagacacgctgcaacaaagcaggtattgacaaattttatataactttataaattacaccgagaaagtgtt
	p. T10P	aggaatgcatccctgtgtaagtgcattttggtcttctgttttgcagacttatttaccaagcattggaggaatatcgtaggtaaaaatgcctattggatccaaagagagAccaCcattttttgaaatttttaagacacgctgcaacaaagcaggtattgacaaattttatataactttataaattacaccgagaaagtgtt
	p. T10K	aggaatgcatccctgtgtaagtgcattttggtcttctgttttgcagacttatttaccaagcattggaggaatatcgtaggtaaaaatgcctattggatccaaagagagAccaaAattttttgaaatttttaagacacgctgcaacaaagcaggtattgacaaattttatataactttataaattacaccgagaaagtgtt
BRCA2_G2508S		gtatttattctttgatagatttaattacaagtcttcagaatgccagagatatacaggatatgcgaattaagaagaaacaaaggcaacgcgtctttccacagccaAgcagtctgtatcttgcaaaaacatccactctgcctcgaatctctctgaaagcagcagtaggaggccaagttccctctgcgtgttctcataaaca
BRCA2_K2729N		tcattgagcgcaaatatatctgaaacttctagcaataaaactagtagtgcagatacccaaaaagtggccattattgaacttacagatgggtggtatgctgttaaTgcccagttagatcctcccctcttagctgtcttaaagaatggcagactgacagttggtcagaagattattcttcatggagcagaactggtgggctc
BRCA2_Y3035S		agatacagaatttatcatcttgcaacttcaaaatctaaaagtaaatctgaaagagctaacatacagttagcagcgacaaaaaaaactcagtCtcaacaaTTGccggtacaaacctttcattgtaatttttcagttttgataagtgcttgttagtttatggaatctccatatgttgaatttttgttttgttttctgtagg
ssODN sgRNA library cloning
Exon 2 deletion tiling		TGGAAAGGACGAAACACCGTCGTAGGTAAAAATGCCTATGTTTTAGAGCTAGAAATAG
		TGGAAAGGACGAAACACCGGGCCTCTCTTTGGATCCAATGTTTTAGAGCTAGAAATAG
		TGGAAAGGACGAAACACCGTGCCTATTGGATCCAAAGAGGTTTTAGAGCTAGAAATAG
		TGGAAAGGACGAAACACCGAAAAAATGTTGGCCTCTCTTGTTTTAGAGCTAGAAATAG
		TGGAAAGGACGAAACACCGTTAAAAATTTCAAAAAATGTGTTTTAGAGCTAGAAATAG
		TGGAAAGGACGAAACACCGAAGACACGCTGCAACAAAGCGTTTTAGAGCTAGAAATAG

## Sheet: Sheet2
G4V	aggaatgcatccctgtgtaagtgcattttggtcttctgttttgcagacttatttaccaagcattggaggaatatcgtaggtaaaaatgcctattgTatccaaagagagAccaacattttttgaaatttttaagacacgctgcaacaaagcaggtattgacaaattttatataactttataaattacaccgagaaagtgtt
G4A	aggaatgcatccctgtgtaagtgcattttggtcttctgttttgcagacttatttaccaagcattggaggaatatcgtaggtaaaaatgcctattgCatccaaagagagAccaacattttttgaaatttttaagacacgctgcaacaaagcaggtattgacaaattttatataactttataaattacaccgagaaagtgtt
G4E	aggaatgcatccctgtgtaagtgcattttggtcttctgttttgcagacttatttaccaagcattggaggaatatcgtaggtaaaaatgcctattgAatccaaagagagAccaacattttttgaaatttttaagacacgctgcaacaaagcaggtattgacaaattttatataactttataaattacaccgagaaagtgtt
S5P	aggaatgcatccctgtgtaagtgcattttggtcttctgttttgcagacttatttaccaagcattggaggaatatcgtaggtaaaaatgcctattggaCccaaagagagAccaacattttttgaaatttttaagacacgctgcaacaaagcaggtattgacaaattttatataactttataaattacaccgagaaagtgtt
K6Q	aggaatgcatccctgtgtaagtgcattttggtcttctgttttgcagacttatttaccaagcattggaggaatatcgtaggtaaaaatgcctattggatccCaagagagAccaacattttttgaaatttttaagacacgctgcaacaaagcaggtattgacaaattttatataactttataaattacaccgagaaagtgtt
E7D	aggaatgcatccctgtgtaagtgcattttggtcttctgttttgcagacttatttaccaagcattggaggaatatcgtaggtaaaaatgcctattggatccaaagaCagAccaacattttttgaaatttttaagacacgctgcaacaaagcaggtattgacaaattttatataactttataaattacaccgagaaagtgtt
R8K	aggaatgcatccctgtgtaagtgcattttggtcttctgttttgcagacttatttaccaagcattggaggaatatcgtaggtaaaaatgcctattggatccaaagagaAgccaacattttttgaaatttttaagacacgctgcaacaaagcaggtattgacaaattttatataactttataaattacaccgagaaagtgtt
R8S	aggaatgcatccctgtgtaagtgcattttggtcttctgttttgcagacttatttaccaagcattggaggaatatcgtaggtaaaaatgcctattggatccaaagagagTccaacattttttgaaatttttaagacacgctgcaacaaagcaggtattgacaaattttatataactttataaattacaccgagaaagtgtt
P9R	aggaatgcatccctgtgtaagtgcattttggtcttctgttttgcagacttatttaccaagcattggaggaatatcgtaggtaaaaatgcctattggatccaaagagagAcGaacattttttgaaatttttaagacacgctgcaacaaagcaggtattgacaaattttatataactttataaattacaccgagaaagtgtt
T10P	aggaatgcatccctgtgtaagtgcattttggtcttctgttttgcagacttatttaccaagcattggaggaatatcgtaggtaaaaatgcctattggatccaaagagagAccaCcattttttgaaatttttaagacacgctgcaacaaagcaggtattgacaaattttatataactttataaattacaccgagaaagtgtt
T10K	aggaatgcatccctgtgtaagtgcattttggtcttctgttttgcagacttatttaccaagcattggaggaatatcgtaggtaaaaatgcctattggatccaaagagagAccaaAattttttgaaatttttaagacacgctgcaacaaagcaggtattgacaaattttatataactttataaattacaccgagaaagtgtt
