# Supplementary material for: Functional annotation of variants of the BRCA2 gene via locally haploid human pluripotent stem cells
Source: Nat Biomed Eng. 2023 Jul 24;8(2):165–76. doi: 10.1038/s41551-023-01065-7 (PMC10878975; doi:10.1038/s41551-023-01065-7)
Supplement: Supplementary file 6 — Source data. [file 41551_2023_1065_MOESM6_ESM.xlsx]

## Sheet: Fig.1c
Quantification of categorized allele frequencies (unedited, in-frame and frame-shift indels) in exon 2, 11 and 13 assayed in diploid and BRCA2 loHAP hiPSCs at day 7, 14 and 21 after editing.
hiPSCs exon 2	WT		In-frame		Frame-shift
	Rep1	Rep2	Rep1	Rep2	Rep1	Rep2
Diploid D7	8.20745	13.9905	30.5856	31.9295	61.207	54.08
Diploid D14	9.67117	16.6082	39.7553	38.9212	50.5735	44.4706
Diploid D21	16.4508	16.6221	40.8247	41.4026	42.7245	41.9753
Haploid D7	0.0815877	1.11855	69.2203	71.1571	30.6982	27.7243
Haploid D14	0.0788714	2.21586	95.7931	92.9308	4.12803	4.85337
Haploid D21	0.769433	0.762292	98.8371	98.9074	0.39346	0.330327
hiPSCs exon 11#1	WT		In-frame		Frame-shift
	Rep1	Rep2	Rep1	Rep2	Rep1	Rep2
Diploid D7	5.14158	5.50973	34.6557	34.1633	60.2027	60.327
Diploid D14	6.31193	7.10992	46.1457	42.5794	47.5423	50.3107
Diploid D21	6.55084	8.43733	48.9052	41.834	44.5439	49.7287
Haploid D7	1.69873	5.44762	75.247	69.3503	23.0543	25.2021
Haploid D14	1.45694	6.67114	94.6903	90.4054	3.8528	2.92342
Haploid D21	0.589226	5.56954	99.2463	93.0541	0.164524	1.37632
hiPSCs exon 11#2	WT		In-frame		Frame-shift
	Rep1	Rep2	Rep1	Rep2	Rep1	Rep2
Diploid D7	10.2553	24.6977	33.7755	29.3998	55.9692	45.9025
Diploid D14	28.8233	29.6456	33.521	32.0119	37.6557	38.3426
Diploid D21	33.6347	34.4196	29.8105	32.6498	36.5549	32.9307
Haploid D7	46.1643	46.157	39.6856	38.7945	14.1502	15.0485
Haploid D14	55.0175	46.3572	42.3516	51.7226	2.63097	1.92025
Haploid D21	54.6806	32.1495	45.1995	67.4899	0.119914	0.360616
hiPSCs exon 13	WT		In-frame		Frame-shift
	Rep1	Rep2	Rep1	Rep2	Rep1	Rep2
Diploid D7	1.96078	2.18787	44.9755	41.6891	53.0637	56.1231
Diploid D14	0.926372	6.45161	55.4592	38.7097	43.6145	54.8387
Diploid D21	1.77271	1.20368	44.6344	44.558	53.5929	54.2383
Haploid D7	1.40598	0.169972	67.1353	46.0057	31.4587	53.8244
Haploid D14	2.42915	3.52782	89.4737	85.0746	8.09717	11.3976
Haploid D21	0.287036	0.719424	99.5854	98.5612	0.127571	0.719424

## Sheet: Fig.1d
Quantification of the relative depletion of frame-shift mutation in exon 2, 11 and 13 comparing samples collected at day 7 and 21 after editing in diploid and BRCA2 loHAP hiPSCs
Diploid				Haploid
exon2	exon11#1	exon 11#2	exon 13	exon2	exon11#1	exon 11#2	exon 13
20.4811	10.227	57.5052	68.4786	99.9177	99.3308	98.5607	100
38.4348	10.0653	0	79.1624	99.4632	90.739	100	100
7.27895	13.6017	13.2808	21.7722	98.643	97.8685	100	100
3.193	24.8532	35.0754	79.7223	100	100	98.7071	100
53.919	0	45.0525	62.0754	100			100
54.2971	67.8204	33.5604	95.656	100			100
0	0	49.9471	0	100			100
73.2131	0	96.2823	0				100
9.7773	23.732		0				100
0	22.2586		94.2055				100
	0		0				100
	0		93.6019				100
	0		100				94.9176
	58.8031		0
			0

## Sheet: Fig.2b
Quantification of categorized allele frequencies (unedited, in-frame and frame-shift indels) for for sgRNAs targeting exon 27 assayed in diploid and BRCA2 loHAP hiPSCs at day 7, 14 and 21 after editing.
hiPSCs exon 27#1	WT		In-frame		Frame-shift
	Rep1	Rep2	Rep1	Rep2	Rep1	Rep2
Diploid D7	9.43153	17.327	17.082	21.4092	73.4864	61.2638
Diploid D14	12.7132	22.8822	18.0317	24.9671	69.2551	52.1506
Diploid D21	17.2525	16.6588	26.8157	27.1416	55.9318	56.1996
Haploid D7	8.05048	0.613452	13.0524	16.2419	78.8971	83.1447
Haploid D14	11.6339	0.631101	26.7979	18.8837	61.5682	80.4852
Haploid D21	7.04122	6.45285	47.5576	49.6831	45.4012	43.864
hiPSCs exon 27#2	WT		In-frame		Frame-shift
	Rep1	Rep2	Rep1	Rep2	Rep1	Rep2
Diploid D7	0.828621	0.468635	30.3703	30.883	68.8011	68.6483
Diploid D14	0.964455	0.349462	34.0904	36.543	64.9452	63.1075
Diploid D21	0.518578	0.492741	45.3157	50.1012	54.1657	49.4061
Haploid D7	0.137448	2.86878	39.9475	36.8585	59.915	60.2727
Haploid D14	0	4.06126	58.3971	46.2222	41.6029	49.7166
Haploid D21	6.7649	6.10069	60.9758	59.0918	32.2593	34.8075
hiPSCs exon 27#3	WT		In-frame		Frame-shift
	Rep1	Rep2	Rep1	Rep2	Rep1	Rep2
Diploid D7	18.8295	17.4768	18.7093	10.626	62.4612	71.8972
Diploid D14	13.605	16.3363	22.275	9.02121	64.12	74.6425
Diploid D21	12.8657	11.8072	17.1188	17.6205	70.0155	70.5723
Haploid D7	22.1177	30.0109	28.8001	22.6534	49.0822	47.3356
Haploid D14	18.4342	47.7907	49.2504	25.5855	32.3154	26.6237
Haploid D21	38.9744	37.6538	50.9957	51.7182	10.03	10.628

## Sheet: Fig.2d
Quantification of the relative depletion of frame-shift mutations in exon 27 after drug or irradiation treatment comparing diploid and BRCA2 loHAPs.
Diploid					Haploid
Irradiation 2Gy	Niraparib 1µM	Niraparib 2µM	Olaparib 1µM	Olaparib 2µM	Irradiation 2Gy	Niraparib 1µM	Niraparib 2µM	Olaparib 1µM	Olaparib 2µM
23.6803	2.1133	4.833	17.1327	22.6688	62.1216	51.5988	71.713	70.1597	83.4317
34.814	13.7133	16.7676	21.4747	54.3653	36.695	26.5283	62.8879	55.1457	64.7436
24.0207	0	0	13.6999	10.4494	48.7845	32.5767	47.9026	50.0773	52.7217
33.0718	0	0	12.498	5.9849	0	75.7934	64.0321	81.9803	84.7671
27.3633	39.8698	33.3073	56.7409	69.1928	44.1571	85.8621	88.4871	85.0738	87.176
0	26.6726	40.4618	60.2207	80.2362	21.8462	64.7376	75.1703	67.9275	71.895
0	31.5725	44.8442	40.491	45.7888	42.82	60.748	82.8135	84.7504	77.3521
10.1635	0	0	5.5595	23.6662	0	74.9099	81.2666	88.0149	70.0397
0	0	4.9206	0	0	37.607	69.1056	81.7348	73.0787	68.0686
0	0	0	0	0	41.4335	61.8764	67.1475	70.3611	82.2141
0	43.6666	56.6698	52.9202	64.6404	24.9273	74.1218	77.2777	71.8843	72.0786
0	55.1748	51.1346	55.8414	70.4919	0	42.2586	51.6102	59.3816	47.3123
10.9053	1.0172	0	10.9095	12.2044	0	67.4895	74.9513	74.2577	79.2909
0	43.7426	54.1102	49.9085	74.0139
8.275	8.9965	12.5937	13.1935	15.4794
0	0	0	15.5496	4.767
0	5.445	12.6584	0	20.8308
3.4107	0	21.2559	21.0003	16.6324
0	12.52	11.53	26.2444	27.8877
7.1504	0	0	0	0
0.7907	28.193	46.572	43.3728	48.431
9.7613	10.4672	12.6559	26.2461	28.9303
6.5507	18.9119	45.4623	41.7206	31.4026
22.6802	3.6115	23.7934	38.5507	46.9305
20.7393	36.6557	52.3695	42.1106	76.6734
0	0	1.7307	0	12.354
0	19.9305	32.9265	33.564	51.7386
18.1184	7.79	13.4654	11.5073	34.4826
12.3536	17.2823	35.7248	60.2017	47.375
0	28.0182	33.2081	39.2992	58.9753
0	0	0	0	0
3.1166	0	0	0	0
29.3847	11.761	27.1419	33.6726	50.7852
12.1156	46.2785	37.1357	54.1955	54.0964
28.6341	21.2355	20.0224	0	40.528
0.8241	11.0083	16.4509	11.1019	16.0906
33.5638	60.6099	80.1728	61.3968	77.0296
0	3.6951	3.4779	6.135	11.3648
29.9164	69.1122	71.6108	76.46	85.8628
0	9.0025	16.18	11.0133	24.1379
2.107	4.1866	17.901	19.0215	36.6554
0	6.2913	6.0386	8.8069	24.103
0	0	3.1919	0	15.6266
0	0	0	0	0
0	14.5393	25.8183	26.2036	47.4335
0	83.1611	83.3365	80.3332	96.6301
0	0	0	0	0
13.0271	0	0	0	0

## Sheet: Fig.2e
Drug responses of individual BRCA2 exon 27 frame-shift mutations comparing BRCA2 loHAPs and diploid hiPSCs.
Cell line	Variants	log2FC					log10FDR
		Irradiation 2Gy	Niraparib 1µM	Niraparib 2µM	Olaparib 1µM	Olaparib 2µM	Irradiation 2Gy	Niraparib 1µM	Niraparib 2µM	Olaparib 1µM	Olaparib 2µM
Haploid	p.D3272Efs*5	-2.64003	-2.06606	-3.53519	-3.35117	-6.03562	-2.21044	-1.97419	-2.4561	-2.36985	-2.47503
Haploid	p.F3273Ifs*3	-1.57965	-1.36107	-2.69454	-2.22944	-2.83637	-1.38239	-0.892861	-2.12479	-1.8382	-2.18665
Haploid	p.F3273Efs*2	-1.95253	-1.48317	-1.91948	-2.0031	-2.11514	-0.795761	-1.79244	-1.59614	-1.73742	-1.62919
Haploid	p.V3283Efs*31	-1.33204	-3.86425	-4.40097	-3.55673	-3.58148	-1.42327	-2.94312	-3.1283	-3.04032	-3.11731
Haploid	p.I3286Mfs*21	-0.866043	-3.98563	-5.33806	-8.34372	-3.33775	-0.0274616	-2.73125	-2.72081	-3.11731	-2.36272
Haploid	p.I3286Mfs*20	-1.70746	-2.62304	-3.0439	-3.37395	-5.62243	-2.06855	-1.66674	-2.41958	-3.9821	-4.07373
Haploid	p.F3289Sfs*35	-1.27953	-2.83588	-4.02744	-3.11793	-3.55809	-0.403744	-2.35037	-3.331	-2.22277	-2.35037
Haploid	p.F3289Gfs*34	-1.74886	-2.54764	-5.81853	-6.55756	-4.41542	-1.81835	-2.48835	-3.38391	-3.38366	-2.98509
Haploid	p.F3289Efs*31	-1.60274	-3.23683	-5.47488	-3.71453	-3.13172	-1.29556	-3.73506	-3.69606	-3.64963	-3.12911
Haploid	p.V3290Sfs*35	-1.79074	-7.07319	-8.6859	-6.69962	-7.79788	-0.978376	-3.11731	-2.56591	-2.92536	-3.25449
Haploid	p.P3292Gfs*34	-0.957349	-4.13111	-2.78026	-5.54948	-6.56473	-0.157063	-2.19269	-1.82121	-2.29656	-2.43969
Haploid	p.F3298Kfs*25	-0.873305	-3.07593	-3.99223	\	-4.8288	-0.0766468	-4.41427	-5.32703	-5.32703	-5.32703
Haploid	p.P3301Nfs*13	-0.654008	-1.73186	-2.06655	-2.46194	-1.89798	-0.0466469	-1.40582	-1.63358	-1.7345	-1.19146
Diploid	p.R3268Ffs*4	-0.384415	-2.23089	-2.04644	-2.26456	-3.38889	-0.0150011	-0.927192	-0.87249	-0.935683	-1.14283
Diploid	p.R3269Ffs*4	-0.568304	-1.77515	-2.30786	-2.12406	-2.82809	-0.0198632	-1.06724	-1.32375	-1.25024	-1.48309
Diploid	p.L3271Ifs*3	-0.777766	-1.36375	-1.67959	-2.51387	-5.05975	-0.0302772	-0.790679	-0.777566	-1.57338	-1.89793
Diploid	p.L3271Ffs*4	-0.841415	-1.4614	-1.81305	-1.68042	-1.84464	-0.0302772	-1.18294	-1.52611	-1.44276	-1.57366
Diploid	p.L3271Ffs*8	-1.1224	-1.01028	-0.988691	-1.12245	-1.13901	-0.475347	-0.207869	-0.159722	-0.638504	-0.691534
Diploid	p.D3272Efs*5	-1.31028	-1.02159	-1.05078	-1.20675	-1.29314	-0.638504	-0.331464	-0.548197	-1.57366	-1.84546
Diploid	p.D3272Ffs*4	-1.37671	-1.66306	-1.49941	-2.31165	-3.24599	-1.13988	-1.42375	-1.32585	-2.4309	-2.58564
Diploid	p.D3272Efs*2	-0.961701	-0.888612	-0.870611	-0.712372	-0.672516	-0.0466469	-0.0302772	-1.26704e-05	-1.26704e-05	-1.26704e-05
Diploid	p.F3273Ifs*3	-1.53407	-1.15893	-1.20146	-1.27348	-2.19132	-1.25765	-0.476581	-0.568031	-0.907381	-1.58089
Diploid	p.F3273Sfs*2	-1.31615	-0.894267	-0.802879	-1.15875	-1.11669	-0.553256	-1.26704e-05	-0.0293553	-0.954825	-0.657377
Diploid	p.F3273Lfs*3	-1.49414	-0.906342	-0.929261	-1.14283	-1.06366	-1.01969	-0.0220443	-0.0556922	-0.932493	-0.567927
Diploid	p.F3273Efs*2	-1.11313	-0.884403	-0.902081	-1.05887	-1.31003	-0.308897	-0.0293553	-0.0768571	-0.293432	-0.489967
Diploid	p.I3286Mfs*20	-1.40123	-1.26961	-1.25035	-0.973315	-1.68146	-0.390075	-1.17188	-0.511205	-0.159722	-1.08585
Diploid	p.C3287Rfs*21	-0.972221	-0.670931	-0.655844	-0.765797	-0.598253	-0.0843318	-1.26704e-05	-1.26704e-05	-0.0302772	-1.26704e-05
Diploid	p.T3288Sfs*35	-0.874432	-1.38924	-1.49719	-1.64742	-2.43756	-0.0695917	-1.0361	-1.25024	-1.75876	-2.41074
Diploid	p.Q3289Pfs*26	-0.872004	-1.06714	-1.06427	-1.09657	-1.31758	-1.26704e-05	-0.793107	-0.568031	-0.769021	-0.691534
Diploid	p.F3289Lfs*22	-1.0701	-1.23323	-1.83359	-1.71587	-1.45778	-0.646971	-0.999247	-1.57366	-0.999247	-0.759602
Diploid	p.F3289Lfs*22	-1.26166	-1.57867	-2.09949	-1.72743	-4.28696	-0.524366	-1.49861	-2.56591	-2.10933	-3.18398
Diploid	p.F3289Sfs*35	-1.22128	-1.08448	-1.15561	-1.13004	-1.52631	-0.488071	-0.355928	-0.547072	-0.59896	-1.85357
Diploid	p.F3289Efs*31	-1.41612	-1.13329	-1.37253	-1.50767	-2.03191	-0.497307	-0.414605	-0.978376	-0.548197	-2.54841
Diploid	p.F3289Efs*31	-1.13786	-1.86145	-1.59073	-2.18319	-2.17848	-0.303151	-1.80673	-1.97419	-1.45953	-2.67651
Diploid	p.V3290Lfs*22	-1.00797	-1.39262	-1.87168	-1.76594	-1.93915	-0.207869	-1.7983	-2.72081	-1.33203	-3.11731
Diploid	p.V3290Gfs*34	-0.927715	-1.24891	-1.4909	-1.50521	-2.07205	-0.101631	-1.3942	-2.43969	-2.48835	-2.26751
Diploid	p.V3290Yfs*19	-1.14095	-1.20893	-1.55581	-2.51267	-1.90024	-0.476581	-0.730735	-3.39073	-2.35037	-2.91488
Diploid	p.S3291Ffs*36	-1.09022	-1.09886	-1.14408	-1.15199	-1.18314	-1.49861	-2.26649	-2.4561	-1.77069	-2.01554
Diploid	p.S3291Lfs*22	-0.774919	-1.05759	-1.14493	-0.929807	-1.26312	-1.26704e-05	-0.536221	-1.23283	-0.0886661	-1.80673
Diploid	p.S3291Wfs*21	-1.07701	-0.899015	-0.720164	-0.847527	-0.711618	-0.707251	-0.0406893	-1.26704e-05	-0.000489598	-1.26704e-05
Diploid	p.S3291Cfs*34	-1.10817	-1.11691	-1.1449	-1.35586	-1.40707	-0.548197	-1.42327	-0.928908	-2.78363	-3.01534
Diploid	p.S3291Lfs*20	-1.29333	-1.03747	-1.31222	-1.62736	-1.88432	-1.14283	-0.232094	-0.960281	-2.50935	-2.80537
Diploid	p.S3291Cfs*33	-0.98488	-0.960918	-1.01761	-0.918178	-1.14095	-0.160838	-0.0466469	-0.23748	-0.0198632	-1.20032
Diploid	p.S3291Wfs*17	-1.03217	-0.886756	-0.877825	-0.653531	-0.822551	-0.292826	-1.26704e-05	-1.26704e-05	-0.0255435	-0.0293553
Diploid	p.P3292Sfs*35	-0.829952	-0.866583	-0.8851	-1.18413	-1.05006	-0.0293553	-0.0220443	-0.0466469	-0.493396	-0.385216
Diploid	p.P3292Gfs*34	-1.03531	-0.965258	-1.26994	-1.26583	-1.19951	-0.23748	-0.0645131	-1.12026	-1.77745	-0.779162
Diploid	p.P3292Gfs*34	-0.978242	-1.14312	-1.13033	-1.35583	-1.38673	-0.160838	-0.925812	-0.511205	-0.831163	-1.88175
Diploid	p.Q3295Tfs*26	-0.924224	-0.612529	-0.517232	-0.747218	-0.395654	-0.0255435	-1.26704e-05	-1.26704e-05	-1.26704e-05	-1.26704e-05
Diploid	p.K3296Nfs*13	-0.865196	-1.17013	-1.34804	-1.35508	-1.90235	-0.038453	-0.533484	-1.27165	-0.960348	-1.65736
Diploid	p.K3296Rfs*11	-1.14978	-0.767764	-0.724445	-0.877998	-0.709995	-0.57424	-0.0226379	-1.26704e-05	-0.00403436	-1.26704e-05
Diploid	p.A3297Gfs*11	-0.808654	-5.93862	-6.00115	-5.0847	-29.6742	-0.0198632	-3.43057	-3.05458	-3.49299	-3.69606
Diploid	p.P3300Qfs*23	-0.905513	-0.838843	-0.788168	-0.815724	-0.771648	-0.0302772	-1.26704e-05	-1.26704e-05	-1.26704e-05	-1.26704e-05
Diploid	p.P3301Tfs*26	-1.00831	-1.1237	-1.1969	-1.12488	-1.19176	-0.298717	-1.3942	-2.54833	-1.51454	-0.996078
Diploid	p.P3301Yfs*13	-1.5052	-2.53871	-5.04357	-2.59046	-4.35342	-1.12026	-3.09631	-3.11731	-1.29144	-3.73506
Diploid	p.P3301Qfs*12	-0.873095	-1.03837	-1.03603	-1.06536	-1.12822	-1.26704e-05	-0.355928	-0.478988	-0.918256	-1.85838
Diploid	p.P3301Qfs*12	-1.42687	-3.23753	-3.52247	-4.24809	-7.07356	-0.707251	-2.36985	-2.26649	-2.48744	-2.72081
Diploid	p.P3301Kfs*25	-0.969889	-1.09893	-1.19303	-1.12376	-1.31818	-0.0293553	-2.01554	-2.99022	-1.60745	-3.60547
Diploid	p.P3301Kfs*25	-1.02152	-1.04369	-1.21804	-1.2349	-1.57867	-0.329512	-0.462984	-1.23071	-1.40582	-1.2347
Diploid	p.P3301Lfs*9	-0.852888	-0.953981	-1.03297	-0.978184	-1.18521	-0.0226379	-0.0210725	-0.284544	-0.0580485	-0.533484

## Sheet: Fig.3b
Quantification of categorized allele frequencies (unedited, in-frame indels, HDR-synonymous mutation and frame-shift mutations) in exon 11 assayed in diploid and BRCA2 loHAP hiPSCs at day 7 and 14 after editing.
Synonymous mutations	WT			In-frame			HDR			Frame-shift
	Rep1	Rep2	Rep3	Rep1	Rep2	Rep3	Rep1	Rep2	Rep3	Rep1	Rep2	Rep3
Diploid D7	5.82047	4.27479	5.72002	13.1705	15.4585	12.931	36.9368	34.3879	34.2628	44.0723	45.8788	47.0862
Diploid D14	8.47417	4.80418	6.8491	13.5042	16.99	14.0074	42.6352	39.7938	40.538	35.3865	38.412	38.6054
Haploid D7	12.6645	4.56077	12.0239	10.2499	17.322	10.504	42.0621	41.6985	41.9104	35.0235	36.4188	35.5618
Haploid D14	22.5451	7.34952	15.7663	10.7054	23.4624	10.2675	58.2194	61.5105	66.7077	8.53014	7.67762	7.25849

## Sheet: Fig.3c
Quantification of categorized allele frequencies (unedited, in-frame indels, HDR-non-sense mutation and frame-shift mutations) in exon 11 assayed in diploid and BRCA2 loHAP hiPSCs at day 7 and 14 after editing.
Non-sense mutation	WT			In-frame			HDR			Frame-shift
	Rep1	Rep2	Rep3	Rep1	Rep2	Rep3	Rep1	Rep2	Rep3	Rep1	Rep2	Rep3
Diploid D7	15.3005	15.3618	14.3335	18.8008	24.8619	19.5698	9.59976	10.5714	11.1035	56.2989	49.205	54.9932
Diploid D14	17.6748	21.9151	20.745	33.9906	31.0968	28.2372	6.82746	9.49533	7.74746	41.5071	37.4927	43.2703
Haploid D7	27.121	18.2126	20.3044	25.6879	25.6823	23.065	5.10891	10.9378	9.19333	42.0823	45.1672	47.4372
Haploid D14	53.8734	47.8428	30.1649	39.2815	32.6302	56.8923	0.575629	4.37041	2.17468	6.26951	15.1566	10.7682

## Sheet: Fig. 3e
Allele frequency changes overtime of mutations generated in BRCA2 exon 2 alanine scanning in BRCA2 loHAP hPSCs
	log(Day14/day7)						log(Day21/Day7)
WT	0.35077	0.199531	0.003517	0.057899	-0.07562	0.306536	0.302576	0.210337	0.20907	0.023103	0.364045
SYN	0.246462	0.16773	0.282238	0.303858	0.208203	0.018838	0.287732	-0.02072	0.214849	0.200834	0.052192
P9X	-3.63438	-3.07646	-5	-1.31362			-5	-5	-3.37682
M1A					-5					-5
P2A	0.016925	0.80892	-0.29919	-0.48472	-0.47037	0.548867	0.078059	-0.67516	0.047871	-0.266	0.266158
I3A	0.028973	1.21065	-0.35366	0.558129	0.259107	0.81141	0.471979	-0.10548	0.514247	0.679327	0.377726
G4A	0.554605	-0.10486	0.194188	0.452683	-0.11543	0.331602	0.694525	0.592291	0.056252	0.220875	0.15191
S5A	0.114901	0.149208	0.184147	0.076309	-0.04997	0.382278	0.398683	-0.95591	0.212701	0.018172	0.340113
K6A	0.010528	0.2871	-0.01834	0.457031	0.182021	0.437266	-0.11397	-0.23446	0.517259	0.264786	0.517368
E7A	0.392348	-0.2334	0.173132	0.210288	0.117203	0.337842	0.278903	-0.32852	0.303909	0.351565	0.384426
R8A	0.233981	0.048354	0.065191	0.517958	0.07663	-0.03369	-0.03164	-0.68615	0.581292	0.010097	-0.03986
P9A	0.037721	0.295864	-0.1341	0.744768	0.676179	0.701203	-0.13214	2.61842	0.610349	1.38128	0.436933
T10A	0.399571	0.216564	0.833952	0.710174	-0.01319	-0.18613	0.46981	1.50783	0.610349	0.426565	0.004804
F11A	-0.12156	0.462469	0.505973	-0.26648	-0.41041	-0.08709	0.123009	1.39926	-0.54482	-0.12479	0.283152
F12A	-0.20578			1.55767	-0.79936	-0.19944	0.512788		1.04313	-0.71231	-0.17835
E13A	0.146112	0.029451	-0.90613	0.659147	0.620485	-0.8893	-0.36343	-0.93217	0.250277	0.215163	-1.15535

## Sheet: Fig.3f
Normalized allele frequency changes upon treatment of PARP inhibitor, Niraparib, of BRCA2 exon 2 alanine mutations in BRCA2 loHAP hPSCs
	Niraparib 1μM							Niraparib 2μM
Syn	-0.21701	-0.08109	0.124852	0.049373	-0.0533	-0.24681	0.155544	-0.07088	-0.06581	0.033529	-0.18334	-0.1617	-0.18614	0.147717
P2A	-0.94391	-0.17505	-0.0826	1.1757	0.416652	-0.19931	0.826804	-1.31475	-1.09455	0.172174	1.71155	0.280209	-0.24833	0.281938
I3A				0.333397	-0.52517	-1.95427	0.717672				0.472696	-0.82826	-2.89691	0.64779
G4A	0.254735	0.037612	-0.41308	-0.70916	0.333878	0.118084	0.313973	0.066519	0.272424	0.436422	-0.23089	-0.05288	0.276228	0.623398
S5A	1.32927	0.037444	0.497048	0.411283	0.445921	0.377116	0.155546	1.95378	0.816573	1.30813	0.198215	0.170394	0.181195	-0.16654
K6A	-0.09991	0.215274	-0.25832	0.111394	0.026082	-0.09051	-0.09039	-0.15105	-0.08577	-0.27089	-0.6968	0.169431	-0.17952	-0.06823
E7A	0.247458	0.307699	-0.02531	0.141097	-0.03379	-0.16021	0.270623	0.251689	-0.04855	-0.24145	-0.03395	-0.31573	-0.02643	0.379646
R8A	-0.58376	-0.3634	0.57662	0.417864	0.292569	0.092251	0.608225	-1.07593	-0.42127	0.270852	0.044773	0.060162	0.112594	0.195775
P9A	-0.5639	-0.15593	-0.65147	-0.30618	0.170143	0.152216	0.050262	-0.63241	-0.21225	-0.72414	-0.16604	0.297512	0.061848	0.213201
T10A	-0.47826	-0.42503	-0.22778	0.005173	0.863786	-0.28836	0.563341	0.020356	-0.21758	0.407547	0.231981	1.05875	-0.12348	0.712833
F11A	0.277921	0.70188	0.674611	-0.34932	0.794131	-3.41416	0.171118	-0.1068	-0.16437	-0.28736	-1.36646	1.04612	-2.83807	-0.11503
F12A				-1.19423	-1.80373						-5	-2.83944
E13A	-0.42442	0.718289	0.629122	-1.39825	-0.74946	1.09352	0.615722	-0.05605	0.376829	-1.13144	1.22479	-0.39434	0.0292	2.25754

## Sheet: Fig.3g
Normalized allele frequency changes upon treatment of PARP inhibitor, Olaparib, of BRCA2 exon 2 alanine mutations in BRCA2 loHAP hPSCs
	Olaparib 1μM							Olaparib 2μM
Syn	0.009619	-0.14335	0.339865	-0.20876	0.056413	-0.16124	0.467031	-0.12978	0.243357	0.433692	-0.27606	-0.10996	-0.13164	0.371963
P2A	-1.01344	-0.46346	-0.01881	1.63221	-0.14002	-0.5087	0.677221	-1.60377	-0.7906	-0.92775	0.805325	-0.00256	0.080417	0.614047
I3A				1.6127	-0.75609	-1.05122	1.33892				0.692764	-1.21071	-2.163	1.40808
G4A	0.429633	0.077766	0.655147	-0.85329	0.285543	0.015157	1.12257	-0.02971	-0.04814	0.409982	-0.50417	0.326632	0.014596	0.89306
S5A	0.406795	-0.40747	1.18812	0.208068	0.070469	0.036749	0.507624	0.677537	0.539426	-0.24892	0.014894	-0.01323	0.27921	-0.04323
K6A	0.087269	-0.02395	-0.27254	-0.07026	-0.12615	0.023434	0.190817	-0.29817	0.128196	0.117658	-0.19456	-0.18791	-0.09549	0.091334
E7A	0.49865	0.062678	-0.00505	-0.0962	0.141202	-0.02106	0.077	0.235909	0.302344	0.331018	0.018119	-0.18863	-0.14877	0.576483
R8A	-0.35998	0.081218	0.737885	0.115146	0.741911	0.510635	0.561202	-0.53062	0.387537	0.478057	-0.07575	0.212547	0.08238	0.318717
P9A	-0.24253	-0.33982	-0.44221	-0.78689	-0.0669	-0.1827	-0.24073	-0.402	0.284555	-0.15777	-0.58764	0.410249	-0.13864	-0.28036
T10A	-0.37969	-0.7175	-0.28863	0.141831	0.826504	-0.18821	0.820318	-0.94011	-0.30717	-0.15193	-0.24475	1.04771	-0.3357	0.390983
F11A	-0.09164	0.747735	0.52026	-0.27404	0.668048	-1.60549	-1.09232	-0.08616	0.984862	-0.19701	-0.34031	0.769011	-2.1775	-0.28263
F12A				-1.60264	-1.50083						-3.51832	-0.80356
E13A	-0.81036	0.297777	0.689467	-0.93973	0.020843	-0.91848	1.75903	-0.08349	0.88617	0.470163	-0.00204	0.029849	-0.15305	1.40004

[truncated: 48 more sheets: Fig.4b, Fig.4c, Fig.4d, Fig.4e, Fig.4f, Fig.5c, Fig.5d, Fig.5e, Fig.5f, Fig.5g, Fig.6c, Fig.6d, Fig.6e, Fig.6f, ED_Fig.2a, ED_Fig.2b, ED_Fig.2c, ED_Fig.2d, ED_Fig.2e, ED_Fig.2f …]
